# Supplementary material for: 3-(4-Chloro­benzo­yl)-4-(4-chloro­phen­yl)-1-phenethyl­piperidin-4-ol
Source: Acta Crystallogr Sect E Struct Rep Online. 2011 May 20;67(Pt 6):o1447–8. doi: 10.1107/S1600536811018034 (PMC3120371; doi:10.1107/S1600536811018034)
Supplement: Supplementary file 1 [file e-67-o1447-sup1.cif]

##############################################################################
#                                                                            #
# This CIF contains the data in a paper accepted for publication in          #
# Acta Crystallographica Section E. It conforms to the requirements of       #
# Notes for Authors for Acta Crystallographica Section E, and has been       #
# peer reviewed under the auspices of the IUCr Commission on Journals.       #
#                                                                            #
# Full details of the Crystallographic Information File format               #
# are given in the paper "The Crystallographic Information File (CIF):       #
# a New Standard Archive File for Crystallography" by S. R. Hall, F. H.      #
# Allen and I. D. Brown [Acta Cryst. (1991), A47, 655-685].                  #
#                                                                            #
# The current version of the core CIF dictionary is obtainable from          #
# ftp://ftp.iucr.org/pub/cif_core.dic.                                       #
#                                                                            #
# Software is freely available for graphical display of the structure(s)     #
# in this CIF. For information consult the CIF software page                 #
# http://www.iucr.org/resources/cif/software.                                #
#                                                                            #
# This file may be used for bona fide research purposes within the           #
# scientific community so long as proper attribution is given to the journal # 
# article from which it was obtained.                                        #
#                                                                            #
##############################################################################
data_global
_audit_creation_method     'PLATON <TABLE ACC> option'
_journal_date_recd_electronic     2011-04-22
_journal_date_accepted     2011-05-12
_journal_name_full     'Acta Crystallographica, Section E'
_journal_year     2011
_journal_volume     67
_journal_issue      6
_journal_page_first     o1447
_journal_page_last     o1448
_journal_paper_category     QO
_journal_coeditor_code     RZ2590
_publ_contact_author_name     'Dr. Abdullah Ayd\?in'
_publ_contact_author_address
;
Department of Science Education,
Faculty of Education,
Kastamonu University,
37200 Kastamonu,
Turkey
;
_publ_contact_author_email     aaydin@kastamonu.edu.tr
_publ_contact_author_fax     ?
_publ_contact_author_phone     '+90-366-2801545'
_publ_section_title
;
3-(4-Chlorobenzoyl)-4-(4-chlorophenyl)-1-phenethylpiperidin-4-ol
;
loop_
    _publ_author_name
    _publ_author_address
    'Abdullah Ayd\?in'
;
   Department of Science Education,
   Faculty of Education,
   Kastamonu University,
   37200 Kastamonu,
   Turkey
;
    'Mehmet Akkurt'
;
   Department of Physics,
   Faculty of Sciences,
   Erciyes University,
   38039 Kayseri,
   Turkey
;
    'Ebru Mete'
;
   Department of Chemistry,
   Faculty of Sciences,
   Ataturk University,
   25240 Erzurum,
   Turkey
;
    'Ertan Sahin'
;
   Department of Chemistry,
   Faculty of Sciences,
   Ataturk University,
   25240 Erzurum,
   Turkey
;
    'Halise Inci Gul'
;
   Department of Pharmaceutical Chemistry,
   Faculty of Pharmacy,
   Ataturk University,
   25240 Erzurum,
   Turkey
;
data_I
_chemical_name_systematic
;
3-(4-Chlorobenzoyl)-4-(4-chlorophenyl)-1-phenethylpiperidin-4-ol
;
_chemical_name_common     ?
_chemical_formula_moiety     'C26 H25 Cl2 N O2'
_chemical_formula_sum     'C26 H25 Cl2 N O2'
_chemical_formula_structural     ?
_chemical_formula_iupac     'C26 H25 Cl2 N O2'
_chemical_formula_weight     454.37
_chemical_melting_point     ?
_symmetry_cell_setting     monoclinic
_symmetry_space_group_name_H-M     'P 21/c'
_symmetry_space_group_name_Hall     '-P 2ybc'
loop_
    _symmetry_equiv_pos_site_id
    _symmetry_equiv_pos_as_xyz
    1 x,y,z
    2 -x,1/2+y,1/2-z
    3 -x,-y,-z
    4 x,1/2-y,1/2+z
_cell_length_a     16.950(4)
_cell_length_b     12.863(3)
_cell_length_c     10.792(2)
_cell_angle_alpha     90
_cell_angle_beta     97.779(13)
_cell_angle_gamma     90
_cell_volume     2331.3(9)
_cell_formula_units_Z     4
_cell_measurement_reflns_used     5626
_cell_measurement_theta_min     2.4
_cell_measurement_theta_max     30.5
_cell_measurement_temperature     294(2)
_cell_special_details
;
;
_exptl_crystal_description     'block'
_exptl_crystal_colour     'colourless'
_exptl_crystal_size_max     0.230
_exptl_crystal_size_mid     0.140
_exptl_crystal_size_min     0.120
_exptl_crystal_size_rad     ?
_exptl_crystal_density_diffrn     1.295
_exptl_crystal_density_meas     ?
_exptl_crystal_density_method     'Not Measured'
_exptl_crystal_F_000     952
_exptl_absorpt_coefficient_mu     0.301
_exptl_absorpt_correction_type     multi-scan
_exptl_absorpt_process_details
;
[XABS2 (Parkin <i>et al.</i>, 1995);
cubic fit to sin(\q)/\l - 24 parameters]
;
_exptl_absorpt_correction_T_min     0.934
_exptl_absorpt_correction_T_max     0.965
_exptl_special_details
;
;
_diffrn_ambient_temperature     294(2)
_diffrn_radiation_type     'Mo K\a'
_diffrn_radiation_wavelength     0.71073
_diffrn_radiation_source     'Sealed Tube'
_diffrn_radiation_monochromator     'Graphite Monochromator'
_diffrn_measurement_device     'Rigaku R-AXIS RAPID-S'
_diffrn_measurement_method     'dtprofit.ref'
_diffrn_detector_area_resol_mean     10.00
_diffrn_reflns_number     4830
_diffrn_reflns_av_R_equivalents     0.000
_diffrn_reflns_av_sigmaI/netI     0.1018
_diffrn_reflns_theta_min     2.43
_diffrn_reflns_theta_max     26.50
_diffrn_reflns_theta_full     26.50
_diffrn_measured_fraction_theta_max     1.000
_diffrn_measured_fraction_theta_full     1.000
_diffrn_reflns_limit_h_min     -21
_diffrn_reflns_limit_h_max     21
_diffrn_reflns_limit_k_min     0
_diffrn_reflns_limit_k_max     16
_diffrn_reflns_limit_l_min     0
_diffrn_reflns_limit_l_max     13
_diffrn_reflns_reduction_process
;
;
_refine_special_details
;
Refinement on <i>F</i>^2^ for ALL reflections except those flagged by the user
for potential systematic errors. Weighted <i>R</i>-factors <i>wR</i> and all
goodnesses of fit <i>S</i> are based on <i>F</i>^2^, conventional
<i>R</i>-factors <i>R</i> are based on <i>F</i>, with <i>F</i> set to zero for
negative <i>F</i>^2^. The observed criterion of <i>F</i>^2^ > \s(<i>F</i>^2^)
is used only for calculating -<i>R</i>-factor-obs <i>etc</i>. and is not
relevant to the choice of reflections for refinement. <i>R</i>-factors based
on <i>F</i>^2^ are statistically about twice as large as those based on
<i>F</i>, and <i>R</i>-factors based on ALL data will be even larger.
;
_reflns_number_total     4830
_reflns_number_gt     1939
_reflns_threshold_expression     I>2\s(I)
_refine_ls_structure_factor_coef     Fsqd
_refine_ls_matrix_type     full
_refine_ls_R_factor_all     0.2205
_refine_ls_R_factor_gt     0.0967
_refine_ls_wR_factor_gt     0.1143
_refine_ls_wR_factor_ref     0.1480
_refine_ls_goodness_of_fit_ref     1.073
_refine_ls_restrained_S_all     1.073
_refine_ls_number_reflns     4830
_refine_ls_number_parameters     282
_refine_ls_number_restraints     0
_refine_ls_number_constraints     ?
_refine_ls_hydrogen_treatment     constr
_refine_ls_weighting_scheme     calc
_refine_ls_weighting_details
         'calc w=1/[\s^2^(Fo^2^)+(0.0094P)^2^+1.4373P] where P=(Fo^2^+2Fc^2^)/3'
_atom_sites_solution_hydrogens     geom
_atom_sites_solution_primary     direct
_atom_sites_solution_secondary     difmap
_refine_ls_shift/su_max     0.000
_refine_ls_shift/su_mean     0.000
_refine_diff_density_max     0.183
_refine_diff_density_min     -0.131
_refine_ls_extinction_method     'none'
_refine_ls_abs_structure_details     ?
_refine_ls_abs_structure_Flack     .
loop_
    _atom_type_symbol
    _atom_type_description
    _atom_type_scat_dispersion_real
    _atom_type_scat_dispersion_imag
    _atom_type_scat_source
    C C 0.0033 0.0016 ' International Tables Vol C Tables 4.2.6.8 and 6.1.1.4'
    H H 0.0000 0.0000 ' International Tables Vol C Tables 4.2.6.8 and 6.1.1.4'
    Cl Cl 0.1484 0.1585 ' International Tables Vol C Tables 4.2.6.8 and 6.1.1.4'
    N N 0.0061 0.0033 ' International Tables Vol C Tables 4.2.6.8 and 6.1.1.4'
    O O 0.0106 0.0060 ' International Tables Vol C Tables 4.2.6.8 and 6.1.1.4'
_computing_data_collection     'CrystalClear (Rigaku/MSC, 2005)'
_computing_cell_refinement     'CrystalClear (Rigaku/MSC, 2005)'
_computing_data_reduction     'CrystalClear (Rigaku/MSC, 2005)'
_computing_structure_solution     'SIR97 (Altomare <i>et al.</i>,  1999)'
_computing_structure_refinement     'SHELXL97 (Sheldrick, 2008)'
_computing_molecular_graphics
                  'ORTEP-3 for Windows (Farrugia, 1997) and PLATON (Spek, 2009)'
_computing_publication_material     'WinGX (Farrugia, 1999)'
loop_
    _atom_site_type_symbol
    _atom_site_label
    _atom_site_fract_x
    _atom_site_fract_y
    _atom_site_fract_z
    _atom_site_U_iso_or_equiv
    _atom_site_thermal_displace_type
    _atom_site_calc_flag
    _atom_site_refinement_flags
    _atom_site_occupancy
    _atom_site_disorder_assembly
    _atom_site_disorder_group
    Cl Cl1 0.45921(10) 0.30278(16) 0.49332(19) 0.1484(10) Uani d . 1.000 . .
    Cl Cl2 0.47453(11) 0.57277(17) 0.1905(2) 0.1803(13) Uani d . 1.000 . .
    O O1 0.0660(2) 0.3454(2) 0.3384(3) 0.0716(12) Uani d . 1.000 . .
    O O2 0.08304(19) 0.5228(2) 0.1541(3) 0.0769(14) Uani d . 1.000 . .
    N N1 -0.0050(2) 0.2257(3) 0.0508(3) 0.0590(16) Uani d . 1.000 . .
    C C1 -0.1997(4) 0.1029(5) -0.2619(7) 0.112(3) Uani d . 1.000 . .
    C C2 -0.2733(7) 0.1035(6) -0.3331(8) 0.146(5) Uani d . 1.000 . .
    C C3 -0.3396(5) 0.1102(6) -0.2802(11) 0.136(5) Uani d . 1.000 . .
    C C4 -0.3367(5) 0.1168(5) -0.1543(9) 0.128(4) Uani d . 1.000 . .
    C C5 -0.2612(4) 0.1186(5) -0.0817(6) 0.106(3) Uani d . 1.000 . .
    C C6 -0.1933(3) 0.1121(4) -0.1342(6) 0.074(2) Uani d . 1.000 . .
    C C7 -0.1130(3) 0.1128(4) -0.0571(5) 0.089(3) Uani d . 1.000 . .
    C C8 -0.0868(3) 0.2217(3) -0.0146(4) 0.0683(17) Uani d . 1.000 . .
    C C9 0.0000(3) 0.1708(4) 0.1714(4) 0.0685(17) Uani d . 1.000 . .
    C C10 0.0822(3) 0.1743(3) 0.2431(4) 0.0651(17) Uani d . 1.000 . .
    C C11 0.1144(3) 0.2856(3) 0.2674(4) 0.0601(17) Uani d . 1.000 . .
    C C12 0.1052(2) 0.3410(3) 0.1367(4) 0.0521(17) Uani d . 1.000 . .
    C C13 0.0195(2) 0.3339(3) 0.0750(4) 0.0598(17) Uani d . 1.000 . .
    C C14 0.1317(3) 0.4537(4) 0.1482(4) 0.0581(17) Uani d . 1.000 . .
    C C15 0.2176(3) 0.4812(4) 0.1536(4) 0.0581(17) Uani d . 1.000 . .
    C C16 0.2732(3) 0.4180(4) 0.1104(4) 0.070(2) Uani d . 1.000 . .
    C C17 0.3525(3) 0.4459(4) 0.1192(5) 0.089(2) Uani d . 1.000 . .
    C C18 0.3752(3) 0.5378(5) 0.1759(6) 0.096(3) Uani d . 1.000 . .
    C C19 0.3223(4) 0.6037(4) 0.2184(6) 0.102(3) Uani d . 1.000 . .
    C C20 0.2425(3) 0.5758(4) 0.2084(5) 0.082(3) Uani d . 1.000 . .
    C C21 0.2001(3) 0.2836(4) 0.3290(4) 0.0582(17) Uani d . 1.000 . .
    C C22 0.2562(3) 0.2166(4) 0.2909(4) 0.0733(19) Uani d . 1.000 . .
    C C23 0.3354(3) 0.2222(4) 0.3407(5) 0.087(3) Uani d . 1.000 . .
    C C24 0.3593(3) 0.2945(5) 0.4313(5) 0.084(2) Uani d . 1.000 . .
    C C25 0.3063(4) 0.3599(4) 0.4732(5) 0.085(3) Uani d . 1.000 . .
    C C26 0.2267(3) 0.3553(4) 0.4218(4) 0.0694(19) Uani d . 1.000 . .
    H H1 -0.15410 0.09610 -0.30030 0.1340 Uiso c R 1.000 . .
    H H1A 0.05700 0.31190 0.39960 0.1070 Uiso c R 1.000 . .
    H H2 -0.27690 0.09920 -0.41970 0.1750 Uiso c R 1.000 . .
    H H3 -0.38870 0.11030 -0.33040 0.1630 Uiso c R 1.000 . .
    H H4 -0.38300 0.12010 -0.11710 0.1540 Uiso c R 1.000 . .
    H H5 -0.25790 0.12430 0.00480 0.1270 Uiso c R 1.000 . .
    H H7A -0.07430 0.08360 -0.10570 0.1070 Uiso c R 1.000 . .
    H H7B -0.11450 0.06910 0.01580 0.1070 Uiso c R 1.000 . .
    H H8A -0.09080 0.26700 -0.08710 0.0820 Uiso c R 1.000 . .
    H H8B -0.12280 0.24810 0.04060 0.0820 Uiso c R 1.000 . .
    H H9A -0.01560 0.09880 0.15630 0.0820 Uiso c R 1.000 . .
    H H9B -0.03720 0.20210 0.22140 0.0820 Uiso c R 1.000 . .
    H H10A 0.11810 0.13630 0.19680 0.0780 Uiso c R 1.000 . .
    H H10B 0.08170 0.13950 0.32260 0.0780 Uiso c R 1.000 . .
    H H12 0.13890 0.30470 0.08370 0.0620 Uiso c R 1.000 . .
    H H13A -0.01500 0.36600 0.12880 0.0720 Uiso c R 1.000 . .
    H H13B 0.01370 0.37200 -0.00330 0.0720 Uiso c R 1.000 . .
    H H16 0.25700 0.35460 0.07420 0.0840 Uiso c R 1.000 . .
    H H17 0.38920 0.40320 0.08740 0.1060 Uiso c R 1.000 . .
    H H19 0.33930 0.66710 0.25400 0.1220 Uiso c R 1.000 . .
    H H20 0.20580 0.62000 0.23810 0.0990 Uiso c R 1.000 . .
    H H22 0.24010 0.16680 0.23040 0.0880 Uiso c R 1.000 . .
    H H23 0.37230 0.17720 0.31310 0.1040 Uiso c R 1.000 . .
    H H25 0.32310 0.40760 0.53590 0.1020 Uiso c R 1.000 . .
    H H26 0.19060 0.40100 0.45010 0.0830 Uiso c R 1.000 . .
loop_
    _atom_site_aniso_label
    _atom_site_aniso_U_11
    _atom_site_aniso_U_22
    _atom_site_aniso_U_33
    _atom_site_aniso_U_12
    _atom_site_aniso_U_13
    _atom_site_aniso_U_23
    Cl1 0.0835(12) 0.1827(19) 0.1682(18) -0.0113(12) -0.0226(11) -0.0167(15)
    Cl2 0.1017(14) 0.190(2) 0.243(3) -0.0701(14) 0.0008(15) -0.0200(18)
    O1 0.086(2) 0.076(2) 0.058(2) 0.0178(19) 0.0290(18) 0.0100(17)
    O2 0.084(2) 0.063(2) 0.085(3) 0.0156(19) 0.016(2) -0.0046(19)
    N1 0.063(3) 0.059(3) 0.056(2) -0.004(2) 0.012(2) 0.005(2)
    C1 0.121(6) 0.112(5) 0.103(6) -0.018(4) 0.016(5) -0.025(4)
    C2 0.192(10) 0.118(6) 0.113(7) -0.012(7) -0.033(8) -0.029(5)
    C3 0.104(7) 0.109(6) 0.184(10) -0.020(5) -0.020(7) 0.010(7)
    C4 0.100(6) 0.117(6) 0.171(8) -0.004(4) 0.032(6) 0.036(6)
    C5 0.076(4) 0.131(6) 0.112(5) -0.012(4) 0.014(4) 0.029(4)
    C6 0.077(4) 0.067(3) 0.079(4) -0.016(3) 0.014(4) 0.001(3)
    C7 0.078(4) 0.074(4) 0.114(5) -0.015(3) 0.006(4) -0.002(3)
    C8 0.070(3) 0.066(3) 0.070(3) -0.001(3) 0.013(3) 0.005(3)
    C9 0.076(3) 0.065(3) 0.067(3) -0.003(3) 0.019(3) 0.014(3)
    C10 0.073(3) 0.060(3) 0.064(3) 0.003(3) 0.015(3) 0.010(3)
    C11 0.070(3) 0.063(3) 0.049(3) 0.012(3) 0.014(3) 0.002(3)
    C12 0.059(3) 0.050(3) 0.049(3) 0.001(2) 0.014(2) 0.000(2)
    C13 0.068(3) 0.059(3) 0.054(3) 0.003(2) 0.014(2) 0.002(2)
    C14 0.074(3) 0.057(3) 0.045(3) -0.003(3) 0.014(2) 0.002(2)
    C15 0.069(3) 0.051(3) 0.053(3) -0.007(3) 0.004(3) 0.010(2)
    C16 0.061(3) 0.073(4) 0.076(4) -0.005(3) 0.007(3) -0.002(3)
    C17 0.073(4) 0.094(4) 0.098(4) -0.016(3) 0.010(3) -0.004(4)
    C18 0.079(4) 0.092(5) 0.109(5) -0.025(4) -0.014(4) 0.008(4)
    C19 0.118(6) 0.068(4) 0.112(5) -0.031(4) -0.013(4) -0.004(4)
    C20 0.101(5) 0.061(4) 0.082(4) -0.007(3) 0.003(3) 0.004(3)
    C21 0.071(3) 0.060(3) 0.044(3) 0.009(3) 0.009(2) 0.006(2)
    C22 0.064(3) 0.085(4) 0.070(3) 0.010(3) 0.006(3) -0.010(3)
    C23 0.071(4) 0.101(5) 0.088(4) 0.018(3) 0.006(3) -0.007(4)
    C24 0.066(4) 0.091(4) 0.091(4) 0.000(3) -0.002(3) 0.008(4)
    C25 0.098(5) 0.078(4) 0.075(4) 0.000(3) -0.004(4) -0.001(3)
    C26 0.087(4) 0.063(3) 0.060(3) 0.012(3) 0.017(3) 0.006(3)
_geom_special_details
;
Bond distances, angles <i>etc</i>. have been calculated using the rounded
fractional coordinates. All su's are estimated from the variances of the
(full) variance-covariance matrix. The cell e.s.d.'s are taken into account in
the estimation of distances, angles and torsion angles
;
loop_
    _geom_bond_atom_site_label_1
    _geom_bond_atom_site_label_2
    _geom_bond_site_symmetry_1
    _geom_bond_site_symmetry_2
    _geom_bond_distance
    _geom_bond_publ_flag
    Cl1 C24 . . 1.738(5) no
    Cl2 C18 . . 1.729(6) no
    O1 C11 . . 1.422(6) no
    O2 C14 . . 1.220(6) no
    O1 H1A . . 0.8200 no
    N1 C9 . . 1.473(6) no
    N1 C13 . . 1.466(5) no
    N1 C8 . . 1.469(6) no
    C1 C2 . . 1.374(13) no
    C1 C6 . . 1.373(10) no
    C2 C3 . . 1.330(15) no
    C3 C4 . . 1.356(15) no
    C4 C5 . . 1.407(11) no
    C5 C6 . . 1.352(9) no
    C6 C7 . . 1.496(8) no
    C7 C8 . . 1.521(7) no
    C9 C10 . . 1.500(7) no
    C10 C11 . . 1.542(6) no
    C11 C12 . . 1.569(6) no
    C11 C21 . . 1.514(7) no
    C12 C14 . . 1.518(6) no
    C12 C13 . . 1.517(5) no
    C14 C15 . . 1.492(7) no
    C15 C16 . . 1.373(7) no
    C15 C20 . . 1.393(7) no
    C16 C17 . . 1.382(7) no
    C17 C18 . . 1.362(8) no
    C18 C19 . . 1.358(8) no
    C19 C20 . . 1.389(8) no
    C21 C26 . . 1.391(7) no
    C21 C22 . . 1.386(7) no
    C22 C23 . . 1.379(7) no
    C23 C24 . . 1.370(8) no
    C24 C25 . . 1.353(8) no
    C25 C26 . . 1.389(8) no
    C1 H1 . . 0.9300 no
    C2 H2 . . 0.9300 no
    C3 H3 . . 0.9300 no
    C4 H4 . . 0.9300 no
    C5 H5 . . 0.9300 no
    C7 H7A . . 0.9700 no
    C7 H7B . . 0.9700 no
    C8 H8A . . 0.9700 no
    C8 H8B . . 0.9700 no
    C9 H9A . . 0.9700 no
    C9 H9B . . 0.9700 no
    C10 H10A . . 0.9700 no
    C10 H10B . . 0.9700 no
    C12 H12 . . 0.9800 no
    C13 H13A . . 0.9700 no
    C13 H13B . . 0.9700 no
    C16 H16 . . 0.9300 no
    C17 H17 . . 0.9300 no
    C19 H19 . . 0.9300 no
    C20 H20 . . 0.9300 no
    C22 H22 . . 0.9300 no
    C23 H23 . . 0.9300 no
    C25 H25 . . 0.9300 no
    C26 H26 . . 0.9300 no
loop_
    _geom_angle_atom_site_label_1
    _geom_angle_atom_site_label_2
    _geom_angle_atom_site_label_3
    _geom_angle_site_symmetry_1
    _geom_angle_site_symmetry_2
    _geom_angle_site_symmetry_3
    _geom_angle
    _geom_angle_publ_flag
    C11 O1 H1A . . . 109.00 no
    C8 N1 C9 . . . 110.2(3) no
    C8 N1 C13 . . . 110.2(3) no
    C9 N1 C13 . . . 108.5(3) no
    C2 C1 C6 . . . 120.2(7) no
    C1 C2 C3 . . . 121.1(9) no
    C2 C3 C4 . . . 121.1(9) no
    C3 C4 C5 . . . 117.8(8) no
    C4 C5 C6 . . . 121.8(7) no
    C1 C6 C5 . . . 118.0(6) no
    C1 C6 C7 . . . 120.1(5) no
    C5 C6 C7 . . . 121.9(6) no
    C6 C7 C8 . . . 112.3(4) no
    N1 C8 C7 . . . 113.3(4) no
    N1 C9 C10 . . . 112.3(4) no
    C9 C10 C11 . . . 113.5(4) no
    O1 C11 C10 . . . 112.2(4) no
    O1 C11 C12 . . . 104.1(3) no
    C10 C11 C12 . . . 106.2(3) no
    C10 C11 C21 . . . 110.8(4) no
    C12 C11 C21 . . . 112.0(4) no
    O1 C11 C21 . . . 111.2(4) no
    C11 C12 C13 . . . 109.9(3) no
    C11 C12 C14 . . . 111.6(3) no
    C13 C12 C14 . . . 110.4(3) no
    N1 C13 C12 . . . 111.5(3) no
    O2 C14 C12 . . . 120.4(4) no
    C12 C14 C15 . . . 120.4(4) no
    O2 C14 C15 . . . 119.2(4) no
    C14 C15 C16 . . . 123.9(5) no
    C14 C15 C20 . . . 117.5(4) no
    C16 C15 C20 . . . 118.6(5) no
    C15 C16 C17 . . . 121.9(5) no
    C16 C17 C18 . . . 118.0(5) no
    Cl2 C18 C19 . . . 119.1(5) no
    C17 C18 C19 . . . 122.3(5) no
    Cl2 C18 C17 . . . 118.6(4) no
    C18 C19 C20 . . . 119.5(5) no
    C15 C20 C19 . . . 119.6(5) no
    C11 C21 C26 . . . 120.2(4) no
    C22 C21 C26 . . . 117.2(5) no
    C11 C21 C22 . . . 122.4(4) no
    C21 C22 C23 . . . 121.5(5) no
    C22 C23 C24 . . . 119.5(5) no
    Cl1 C24 C23 . . . 119.7(4) no
    Cl1 C24 C25 . . . 119.3(5) no
    C23 C24 C25 . . . 121.0(5) no
    C24 C25 C26 . . . 119.6(5) no
    C21 C26 C25 . . . 121.2(5) no
    C2 C1 H1 . . . 120.00 no
    C6 C1 H1 . . . 120.00 no
    C1 C2 H2 . . . 120.00 no
    C3 C2 H2 . . . 119.00 no
    C2 C3 H3 . . . 119.00 no
    C4 C3 H3 . . . 119.00 no
    C3 C4 H4 . . . 121.00 no
    C5 C4 H4 . . . 121.00 no
    C4 C5 H5 . . . 119.00 no
    C6 C5 H5 . . . 119.00 no
    C6 C7 H7A . . . 109.00 no
    C6 C7 H7B . . . 109.00 no
    C8 C7 H7A . . . 109.00 no
    C8 C7 H7B . . . 109.00 no
    H7A C7 H7B . . . 108.00 no
    N1 C8 H8A . . . 109.00 no
    N1 C8 H8B . . . 109.00 no
    C7 C8 H8A . . . 109.00 no
    C7 C8 H8B . . . 109.00 no
    H8A C8 H8B . . . 108.00 no
    N1 C9 H9A . . . 109.00 no
    N1 C9 H9B . . . 109.00 no
    C10 C9 H9A . . . 109.00 no
    C10 C9 H9B . . . 109.00 no
    H9A C9 H9B . . . 108.00 no
    C9 C10 H10A . . . 109.00 no
    C9 C10 H10B . . . 109.00 no
    C11 C10 H10A . . . 109.00 no
    C11 C10 H10B . . . 109.00 no
    H10A C10 H10B . . . 108.00 no
    C11 C12 H12 . . . 108.00 no
    C13 C12 H12 . . . 108.00 no
    C14 C12 H12 . . . 108.00 no
    N1 C13 H13A . . . 109.00 no
    N1 C13 H13B . . . 109.00 no
    C12 C13 H13A . . . 109.00 no
    C12 C13 H13B . . . 109.00 no
    H13A C13 H13B . . . 108.00 no
    C15 C16 H16 . . . 119.00 no
    C17 C16 H16 . . . 119.00 no
    C16 C17 H17 . . . 121.00 no
    C18 C17 H17 . . . 121.00 no
    C18 C19 H19 . . . 120.00 no
    C20 C19 H19 . . . 120.00 no
    C15 C20 H20 . . . 120.00 no
    C19 C20 H20 . . . 120.00 no
    C21 C22 H22 . . . 119.00 no
    C23 C22 H22 . . . 119.00 no
    C22 C23 H23 . . . 120.00 no
    C24 C23 H23 . . . 120.00 no
    C24 C25 H25 . . . 120.00 no
    C26 C25 H25 . . . 120.00 no
    C21 C26 H26 . . . 119.00 no
    C25 C26 H26 . . . 119.00 no
loop_
    _geom_torsion_atom_site_label_1
    _geom_torsion_atom_site_label_2
    _geom_torsion_atom_site_label_3
    _geom_torsion_atom_site_label_4
    _geom_torsion_site_symmetry_1
    _geom_torsion_site_symmetry_2
    _geom_torsion_site_symmetry_3
    _geom_torsion_site_symmetry_4
    _geom_torsion
    _geom_torsion_publ_flag
    C9 N1 C13 C12 . . . . 62.1(4) no
    C9 N1 C8 C7 . . . . -67.4(5) no
    C13 N1 C8 C7 . . . . 173.0(4) no
    C8 N1 C13 C12 . . . . -177.2(3) no
    C13 N1 C9 C10 . . . . -58.3(5) no
    C8 N1 C9 C10 . . . . -179.0(4) no
    C2 C1 C6 C7 . . . . -179.2(6) no
    C6 C1 C2 C3 . . . . -1.8(11) no
    C2 C1 C6 C5 . . . . 1.9(9) no
    C1 C2 C3 C4 . . . . 0.1(12) no
    C2 C3 C4 C5 . . . . 1.4(11) no
    C3 C4 C5 C6 . . . . -1.2(10) no
    C4 C5 C6 C1 . . . . -0.4(9) no
    C4 C5 C6 C7 . . . . -179.3(5) no
    C1 C6 C7 C8 . . . . 102.4(6) no
    C5 C6 C7 C8 . . . . -78.7(6) no
    C6 C7 C8 N1 . . . . -174.4(4) no
    N1 C9 C10 C11 . . . . 56.4(5) no
    C9 C10 C11 C12 . . . . -52.7(5) no
    C9 C10 C11 C21 . . . . -174.6(4) no
    C9 C10 C11 O1 . . . . 60.4(5) no
    C10 C11 C12 C13 . . . . 54.7(4) no
    O1 C11 C12 C13 . . . . -63.8(4) no
    O1 C11 C12 C14 . . . . 59.0(4) no
    C21 C11 C12 C14 . . . . -61.3(5) no
    O1 C11 C21 C22 . . . . 168.5(4) no
    O1 C11 C21 C26 . . . . -16.0(6) no
    C10 C11 C21 C22 . . . . 43.0(6) no
    C10 C11 C21 C26 . . . . -141.5(4) no
    C12 C11 C21 C22 . . . . -75.4(5) no
    C12 C11 C21 C26 . . . . 100.1(5) no
    C21 C11 C12 C13 . . . . 175.9(3) no
    C10 C11 C12 C14 . . . . 177.6(4) no
    C14 C12 C13 N1 . . . . 174.0(3) no
    C11 C12 C14 O2 . . . . -96.0(5) no
    C13 C12 C14 O2 . . . . 26.5(6) no
    C13 C12 C14 C15 . . . . -154.0(4) no
    C11 C12 C14 C15 . . . . 83.5(5) no
    C11 C12 C13 N1 . . . . -62.5(4) no
    O2 C14 C15 C16 . . . . -159.1(4) no
    O2 C14 C15 C20 . . . . 22.4(6) no
    C12 C14 C15 C16 . . . . 21.5(6) no
    C12 C14 C15 C20 . . . . -157.1(4) no
    C14 C15 C16 C17 . . . . -178.9(4) no
    C20 C15 C16 C17 . . . . -0.4(7) no
    C14 C15 C20 C19 . . . . 178.4(5) no
    C16 C15 C20 C19 . . . . -0.2(7) no
    C15 C16 C17 C18 . . . . 1.9(8) no
    C16 C17 C18 Cl2 . . . . 178.8(4) no
    C16 C17 C18 C19 . . . . -2.9(9) no
    Cl2 C18 C19 C20 . . . . -179.3(5) no
    C17 C18 C19 C20 . . . . 2.4(10) no
    C18 C19 C20 C15 . . . . -0.8(9) no
    C11 C21 C22 C23 . . . . 174.2(4) no
    C26 C21 C22 C23 . . . . -1.5(7) no
    C11 C21 C26 C25 . . . . -175.3(4) no
    C22 C21 C26 C25 . . . . 0.5(7) no
    C21 C22 C23 C24 . . . . 1.0(8) no
    C22 C23 C24 Cl1 . . . . -179.4(4) no
    C22 C23 C24 C25 . . . . 0.5(8) no
    Cl1 C24 C25 C26 . . . . 178.5(4) no
    C23 C24 C25 C26 . . . . -1.4(8) no
    C24 C25 C26 C21 . . . . 0.9(8) no
loop_
    _geom_hbond_atom_site_label_D
    _geom_hbond_atom_site_label_H
    _geom_hbond_atom_site_label_A
    _geom_hbond_site_symmetry_A
    _geom_hbond_distance_DH
    _geom_hbond_distance_HA
    _geom_hbond_distance_DA
    _geom_hbond_angle_DHA
    _geom_hbond_publ_flag
    O1 H1A N1 4_555 0.82 2.11 2.879(5) 155 yes
    C13 H13B O2 3_565 0.97 2.54 3.372(5) 144 yes
    C2 H2 Cg2 2_544 0.93 2.85 3.739(9) 159 yes
    C16 H16 Cg3 4_554 0.93 2.85 3.646(5) 144 yes
