# Supplementary material for: 3-(4-Chloro­benzo­yl)-4-(4-chloro­phen­yl)-1-phenethyl­piperidin-4-ol
Source: Acta Crystallogr Sect E Struct Rep Online. 2011 May 20;67(Pt 6):o1447–8. doi: 10.1107/S1600536811018034 (PMC3120371; doi:10.1107/S1600536811018034)
Supplement: Supplementary file 2 [file e-67-o1447-Isup2.hkl]

# 
# h,k,l, Fc-squared, Fo-squared, sigma(Fo-squared) and status flag 
# 
data_I
_shelx_title ' Abd-Erz in P 21/c' 
_shelx_refln_list_code          4 
_shelx_F_calc_maximum      188.77 
_exptl_crystal_F_000       952.00 
_reflns_d_resolution_high  0.7965 
 
loop_ 
 _symmetry_equiv_pos_as_xyz 
 'x, y, z' 
 '-x, y+1/2, -z+1/2' 
 '-x, -y, -z' 
 'x, -y-1/2, z-1/2' 
 
_cell_length_a    16.9500 
_cell_length_b    12.8630 
_cell_length_c    10.7920 
_cell_angle_alpha  90.000 
_cell_angle_beta   97.779 
_cell_angle_gamma  90.000 
 
_shelx_F_squared_multiplier     1.000 
 
loop_ 
 _refln_index_h 
 _refln_index_k 
 _refln_index_l 
 _refln_F_squared_calc 
 _refln_F_squared_meas 
 _refln_F_squared_sigma 
 _refln_observed_status 
   2   0   0      385.57      399.89     16.07 o 
   3   0   0     1608.40     1730.38     40.88 o 
   4   0   0     3022.74     2826.84     73.05 o 
   5   0   0     7626.64     7546.80    157.71 o 
   6   0   0       17.80       11.98     24.37 o 
   7   0   0     5319.55     5321.61    124.60 o 
   8   0   0     1224.30     1378.50     67.02 o 
   9   0   0     5941.20     6636.29    369.82 o 
  10   0   0        2.71        6.71     16.34 o 
  11   0   0     3253.24     3252.87    214.94 o 
  12   0   0        1.20       33.44     31.88 o 
  13   0   0      134.33      113.59     23.05 o 
  14   0   0       28.42       73.34     19.38 o 
  15   0   0      655.67      651.88     61.53 o 
  16   0   0       15.87       41.99     23.99 o 
  17   0   0       15.16       18.93     21.32 o 
  18   0   0       10.67       24.75     34.33 o 
  19   0   0       15.23       25.41     27.18 o 
  20   0   0        0.01        8.31     26.10 o 
  21   0   0        1.53       39.78     18.91 o 
   2   1   0      116.90      125.86     10.57 o 
   3   1   0     3027.32     3019.06     61.43 o 
   4   1   0       15.81       70.67     12.88 o 
   5   1   0     1507.60     1488.29     30.17 o 
   6   1   0      155.63      155.94     14.66 o 
   7   1   0       48.07       20.10     12.35 o 
   8   1   0      555.63      549.19     19.95 o 
   9   1   0      238.93      223.18     19.85 o 
  10   1   0        0.84        4.66     11.07 o 
  11   1   0        0.46       28.72     13.63 o 
  12   1   0       14.13        7.34     15.80 o 
  13   1   0      162.69      196.04     19.34 o 
  14   1   0       15.22       34.35     17.89 o 
  15   1   0       26.83       31.07     24.15 o 
  16   1   0        7.81       30.62     25.91 o 
  17   1   0       18.52       12.86     14.12 o 
  18   1   0       23.41       31.76     14.03 o 
  19   1   0        4.65       36.10     21.51 o 
  20   1   0       23.70        5.28     17.52 o 
  21   1   0        0.01      -21.69     14.46 o 
   0   2   0     4549.68     4596.93    102.12 o 
   1   2   0     4805.19     4780.95     76.83 o 
   2   2   0     5463.96     5323.76     83.82 o 
   3   2   0     1681.80     1729.05     29.28 o 
   4   2   0      325.10      359.05     17.24 o 
   5   2   0      193.96      202.65     15.88 o 
   6   2   0       23.23       39.68      8.92 o 
   7   2   0      907.49      942.14     29.02 o 
   8   2   0       87.51       93.33     10.99 o 
   9   2   0     1534.59     1616.03     41.17 o 
  10   2   0        5.78        0.18     11.45 o 
  11   2   0      746.50      757.26     30.06 o 
  12   2   0        4.62       11.96     16.16 o 
  13   2   0       41.80       64.54     14.69 o 
  14   2   0       52.89       61.79     14.77 o 
  15   2   0       45.65       47.37     18.53 o 
  16   2   0        5.88       13.92     25.38 o 
  17   2   0        7.19       22.54     14.16 o 
  18   2   0        1.66       15.80     12.83 o 
  19   2   0        1.68       16.21     16.46 o 
  20   2   0       30.53       36.20     20.98 o 
   1   3   0    19967.68    20667.60    323.15 o 
   2   3   0     2725.38     2705.83     45.56 o 
   3   3   0        2.89       -5.19      8.32 o 
   4   3   0     1635.23     1570.04     29.53 o 
   5   3   0      463.16      433.49     15.41 o 
   6   3   0      514.71      454.87     16.88 o 
   7   3   0     1617.58     1522.55     32.48 o 
   8   3   0     3861.09     3885.43     87.16 o 
   9   3   0      881.30      884.27     28.53 o 
  10   3   0      333.86      344.78     19.42 o 
  11   3   0      124.72      113.93     17.03 o 
  12   3   0        1.54       -1.19     13.74 o 
  13   3   0      273.84      291.57     24.62 o 
  14   3   0      230.36      231.09     20.27 o 
  15   3   0      104.82       79.14     16.88 o 
  16   3   0        1.19       -5.88     11.22 o 
  17   3   0        0.30       14.10     16.85 o 
  18   3   0        1.50       34.81     14.72 o 
  19   3   0       12.44       10.34     20.56 o 
  20   3   0        3.02       40.92     21.95 o 
   0   4   0     8659.43     9291.37    246.98 o 
   1   4   0       18.43       35.40      7.27 o 
   2   4   0     3781.26     3731.36     63.28 o 
   3   4   0      843.73      818.75     23.92 o 
   4   4   0      834.98      811.57     25.54 o 
   5   4   0      227.46      237.26     19.53 o 
   6   4   0        5.95       17.61      6.78 o 
   7   4   0      177.50      202.97     17.79 o 
   8   4   0      351.24      298.62     24.19 o 
   9   4   0       11.74       47.18     11.59 o 
  10   4   0       19.90       13.50     12.04 o 
  11   4   0        6.72       34.21     16.14 o 
  12   4   0       16.99       26.59     15.75 o 
  13   4   0       15.31       44.71     17.55 o 
  14   4   0       95.24       73.81     13.25 o 
  15   4   0        5.05        5.97     22.87 o 
  16   4   0        0.04       23.78     13.36 o 
  17   4   0        8.37        6.26     15.26 o 
  18   4   0        0.60       37.49     29.15 o 
  19   4   0        0.34       -6.78     21.01 o 
  20   4   0        0.67       11.40     14.12 o 
   1   5   0        2.08        8.82      4.80 o 
   2   5   0     1797.42     1893.92     41.43 o 
   3   5   0     3857.67     3964.63     70.24 o 
   4   5   0      965.38      987.34     30.40 o 
   5   5   0     3493.41     3762.18     65.88 o 
   6   5   0        4.23        9.97      9.18 o 
   7   5   0        2.84       14.51      9.36 o 
   8   5   0      296.84      257.21     23.61 o 
   9   5   0       93.35       73.38     14.64 o 
  10   5   0      358.63      392.81     27.58 o 
  11   5   0       92.26      103.04     16.52 o 
  12   5   0      257.87      303.63     25.76 o 
  13   5   0      221.96      231.85     22.82 o 
  14   5   0      305.94      277.47     28.77 o 
  15   5   0       34.00       48.79     29.15 o 
  16   5   0       13.74       24.34     12.36 o 
  17   5   0       33.01       54.14     19.25 o 
  18   5   0        1.16      -16.18     22.14 o 
  19   5   0        6.68       36.35     17.57 o 
  20   5   0        0.86       44.33     27.19 o 
   0   6   0      181.90      176.50     19.55 o 
   1   6   0     2832.09     2885.14     62.70 o 
   2   6   0     2171.55     2173.68     42.33 o 
   3   6   0      129.07      141.05     12.47 o 
   4   6   0       77.32       75.15     10.28 o 
   5   6   0       82.06       74.61      9.77 o 
   6   6   0      664.27      638.68     40.11 o 
   7   6   0       81.96       87.99     11.97 o 
   8   6   0      143.81      127.69     19.13 o 
   9   6   0       10.11       16.74     18.50 o 
  10   6   0       76.14       51.98     14.30 o 
  11   6   0       33.20       45.30     19.21 o 
  12   6   0        0.08       53.97     23.52 o 
  13   6   0      169.12      140.55     20.14 o 
  14   6   0       86.49       97.22     19.55 o 
  15   6   0       59.08       88.81     19.10 o 
  16   6   0        5.33       24.24     27.78 o 
  17   6   0        7.76       37.60     19.15 o 
  18   6   0       10.26       32.48     17.70 o 
  19   6   0        5.11        6.85     16.26 o 
   1   7   0     3847.59     3855.66    100.92 o 
   2   7   0      239.20      260.62     21.88 o 
   3   7   0      140.27      145.18     15.52 o 
   4   7   0        0.22        7.88      7.86 o 
   5   7   0       72.84       74.82     10.78 o 
   6   7   0       43.63       34.42     10.11 o 
   7   7   0      257.68      262.45     19.69 o 
   8   7   0      423.75      397.53     19.73 o 
   9   7   0       54.35       16.76     15.86 o 
  10   7   0      200.84      204.63     24.96 o 
  11   7   0        9.11       24.28     19.35 o 
  12   7   0       42.48       41.58     23.48 o 
  13   7   0        1.19       12.67     18.06 o 
  14   7   0        1.03       21.65     15.58 o 
  15   7   0        7.25       42.96     25.62 o 
  16   7   0       31.04       27.53     19.43 o 
  17   7   0        5.22       13.72     20.93 o 
  18   7   0       27.96       32.14     24.83 o 
  19   7   0        3.97       24.89     16.27 o 
   0   8   0       16.03       18.09      9.47 o 
   1   8   0      200.72      222.89     23.22 o 
   2   8   0      924.02      938.58     30.49 o 
   3   8   0       86.03       66.95     11.55 o 
   4   8   0       25.04       35.38      8.56 o 
   5   8   0       19.44       26.07      7.24 o 
   6   8   0       30.66       33.52     13.44 o 
   7   8   0        5.89       10.83     10.16 o 
   8   8   0      250.41      288.16     26.53 o 
   9   8   0       17.86       59.05     14.23 o 
  10   8   0      113.42      137.44     26.62 o 
  11   8   0       36.65       20.11     13.53 o 
  12   8   0        6.77       44.42     16.80 o 
  13   8   0        5.91       16.26     17.92 o 
  14   8   0        0.03       40.99     16.60 o 
  15   8   0        0.13       49.30     24.15 o 
  16   8   0        1.50       -3.54     18.47 o 
  17   8   0        8.45       -0.06     15.94 o 
  18   8   0        9.10       56.12     15.36 o 
   1   9   0       33.09       21.59     11.56 o 
   2   9   0       32.43       27.03      8.87 o 
   3   9   0      216.40      270.15     19.81 o 
   4   9   0       18.75       13.39      9.51 o 
   5   9   0       21.63       32.97     13.50 o 
   6   9   0        4.44       12.77     12.71 o 
   7   9   0       34.92       15.37      8.21 o 
   8   9   0       31.55       21.09      8.47 o 
   9   9   0        0.07       19.13     15.95 o 
  10   9   0       99.51      120.05     23.73 o 
  11   9   0        0.43        9.92     14.73 o 
  12   9   0       92.36      133.07     21.75 o 
  13   9   0        8.07       36.91     17.29 o 
  14   9   0        0.28       57.56     18.11 o 
  15   9   0        0.14       35.89     20.59 o 
  16   9   0       14.43        0.58     19.99 o 
  17   9   0        1.21      -10.91     16.56 o 
   0  10   0       45.65       39.94     19.88 o 
   1  10   0      121.44      102.92     15.96 o 
   2  10   0      152.62      199.06     22.70 o 
   3  10   0       17.89       13.31      7.19 o 
   4  10   0       11.89       35.66     14.85 o 
   5  10   0       10.25        3.86     10.63 o 
   6  10   0        3.50       -0.75     11.36 o 
   7  10   0        0.11       11.07     19.39 o 
   8  10   0       91.14       91.89     16.03 o 
   9  10   0       19.71       38.40     18.72 o 
  10  10   0        4.51        7.64     15.75 o 
  11  10   0       29.92       39.21     15.38 o 
  12  10   0        6.13       -1.82     13.15 o 
  13  10   0        2.83        2.51     17.35 o 
  14  10   0       25.75       23.56     13.09 o 
  15  10   0       22.72       36.40     17.37 o 
  16  10   0        0.56        1.00     10.42 o 
   1  11   0      114.53       99.03     23.43 o 
   2  11   0       86.10       78.18     15.89 o 
   3  11   0      166.52      148.44     18.14 o 
   4  11   0      343.64      392.63     36.28 o 
   5  11   0        0.01        5.10     11.67 o 
   6  11   0        2.57       13.60     12.43 o 
   7  11   0        2.96       16.62     12.14 o 
   8  11   0        0.86       -1.59      7.84 o 
   9  11   0      100.19      181.97     28.34 o 
  10  11   0        4.67       -9.51     13.52 o 
  11  11   0        1.73       14.21     13.03 o 
  12  11   0       27.51       39.46     14.85 o 
  13  11   0        2.57        2.87     11.04 o 
  14  11   0        5.76       29.50     19.66 o 
  15  11   0        0.01       12.99     13.22 o 
   0  12   0       19.59       72.50     25.99 o 
   1  12   0       36.49       56.06     18.70 o 
   2  12   0       67.86      132.54     23.34 o 
   3  12   0       20.67       12.86     10.73 o 
   4  12   0      107.73       79.50     25.16 o 
   5  12   0        3.96       23.97     30.67 o 
   6  12   0       14.56       17.05     15.14 o 
   7  12   0        4.68       13.88      8.18 o 
   8  12   0        5.94       12.14      7.06 o 
   9  12   0        6.85       11.59      9.81 o 
  10  12   0        0.01      -19.11     12.74 o 
  11  12   0        5.39       -2.01      9.66 o 
  12  12   0        9.91        9.94     14.23 o 
  13  12   0       10.97       -0.11     12.64 o 
  14  12   0        0.24       -3.20     16.76 o 
   1  13   0       67.37      105.16     23.55 o 
   2  13   0        3.14        9.12     20.89 o 
   3  13   0        0.12       38.93     25.55 o 
   4  13   0        0.05       10.19     18.69 o 
   5  13   0       30.74       20.06     13.04 o 
   6  13   0        6.01        8.75     13.70 o 
   7  13   0        0.38       -8.28     11.12 o 
   8  13   0        7.27       10.37     22.23 o 
   9  13   0        0.02       -0.55     10.40 o 
  10  13   0        1.01       -0.86     16.33 o 
  11  13   0        1.86       -3.03     10.68 o 
  12  13   0        0.05       18.30     14.86 o 
   0  14   0        3.00        7.85     33.12 o 
   1  14   0        1.04      -15.97     21.56 o 
   2  14   0       15.08       28.33     25.00 o 
   3  14   0        2.43      -10.75     16.58 o 
   4  14   0       19.18       28.80     30.02 o 
   5  14   0        0.03        3.97     18.49 o 
   6  14   0       13.14       -2.03     13.94 o 
   7  14   0        2.46       31.49     30.37 o 
   8  14   0        2.31      -14.62     21.35 o 
   9  14   0        0.00      -20.05     20.24 o 
  10  14   0        1.61        8.83     17.75 o 
   1  15   0       48.22       46.62     18.69 o 
   2  15   0        0.20      -10.17     15.19 o 
   3  15   0       23.54       19.69     15.62 o 
   4  15   0        2.29        2.56     13.39 o 
   5  15   0        0.06       25.97     13.39 o 
   6  15   0        2.21       14.53     24.90 o 
   7  15   0        0.03      -17.45     21.78 o 
   0  16   0       63.58       40.01     25.62 o 
   1  16   0       22.27       15.12     18.51 o 
   2  16   0        0.75       -2.59     20.08 o 
 -21   1   1        0.99       25.38     18.03 o 
 -20   1   1        1.73       20.18     18.14 o 
 -19   1   1        4.04       27.23     19.58 o 
 -18   1   1        2.15       38.92     21.31 o 
 -17   1   1        0.04       42.80     22.11 o 
 -16   1   1       91.44       80.58     16.18 o 
 -15   1   1       37.45       62.09     22.01 o 
 -14   1   1       62.02       77.42     25.20 o 
 -13   1   1       12.77       40.53     17.31 o 
 -12   1   1      277.11      239.48     20.80 o 
 -11   1   1      233.20      240.69     20.79 o 
 -10   1   1      184.12      177.99     18.64 o 
  -9   1   1      244.96      285.09     22.11 o 
  -8   1   1      114.20      103.41     12.53 o 
  -7   1   1       99.59       73.82     16.41 o 
  -6   1   1      193.19      212.90     16.56 o 
  -5   1   1     1173.68     1284.59     37.08 o 
  -4   1   1       49.83       71.58     11.58 o 
  -3   1   1     4513.90     4525.37     72.29 o 
  -2   1   1      177.10      174.34     14.18 o 
  -1   1   1     1887.85     2054.16     39.62 o 
   0   1   1      211.39      188.80     13.38 o 
   1   1   1     3968.29     3815.86     58.11 o 
   2   1   1       10.59       12.28      6.19 o 
   3   1   1     2108.66     2141.86     34.60 o 
   4   1   1       33.64       46.77     13.74 o 
   5   1   1     2060.48     2046.35     37.75 o 
   6   1   1      183.86      156.07     15.89 o 
   7   1   1       36.00       28.30      9.79 o 
   8   1   1     2992.27     2973.19     67.15 o 
   9   1   1     1388.59     1331.21     38.06 o 
  10   1   1      180.87      147.14     17.51 o 
  11   1   1      303.64      307.15     20.89 o 
  12   1   1      375.18      394.07     25.79 o 
  13   1   1        8.59       46.38     17.87 o 
  14   1   1       10.64       14.69     15.15 o 
  15   1   1       61.18       86.40     15.49 o 
  16   1   1        1.92        0.20     18.96 o 
  17   1   1       18.98        7.70     16.49 o 
  18   1   1        0.00       49.19     21.52 o 
  19   1   1        5.72       29.26     23.55 o 
  20   1   1       15.31      -11.93     16.10 o 
 -21   2   1       18.16       30.17     17.25 o 
 -20   2   1        2.86        6.52     14.53 o 
 -19   2   1       19.27       39.23     18.07 o 
 -18   2   1       54.30       87.41     19.69 o 
 -17   2   1        3.42       35.25     14.19 o 
 -16   2   1        2.25       24.12     23.57 o 
 -15   2   1        1.91       20.12     15.62 o 
 -14   2   1      244.79      183.71     22.07 o 
 -13   2   1     1230.44     1224.95     78.04 o 
 -12   2   1     1440.02     1488.48     55.13 o 
 -11   2   1       13.65       33.01     17.49 o 
 -10   2   1      193.17      164.59     18.28 o 
  -9   2   1       20.23       25.77      8.22 o 
  -8   2   1     1682.50     1632.20     34.09 o 
  -7   2   1     1365.54     1348.17     30.51 o 
  -6   2   1      374.20      388.97     21.39 o 
  -5   2   1     2633.06     2628.39     50.31 o 
  -4   2   1     6547.15     6295.87     99.26 o 
  -3   2   1       38.39       52.12      9.21 o 
  -2   2   1    22300.24    22600.52    342.80 o 
  -1   2   1     1919.65     1751.26     32.35 o 
   0   2   1     5212.00     5216.02     75.45 o 
   1   2   1     3659.76     3544.58     56.31 o 
   2   2   1     1019.12      978.56     28.82 o 
   3   2   1        4.09       11.95     11.76 o 
   4   2   1      103.14       83.00     11.63 o 
   5   2   1      632.74      617.71     20.42 o 
   6   2   1       10.70       27.22     14.66 o 
   7   2   1     2772.91     2667.67     58.09 o 
   8   2   1      299.26      238.18     20.11 o 
   9   2   1        0.39        4.65     11.26 o 
  10   2   1      268.62      295.01     22.60 o 
  11   2   1        0.80       10.03     10.77 o 
  12   2   1      215.39      223.66     19.92 o 
  13   2   1      202.57      207.37     20.38 o 
  14   2   1        6.62       26.53     13.87 o 
  15   2   1       11.52       40.49     16.59 o 
  16   2   1        2.62       32.00     20.98 o 
  17   2   1        0.15       21.60     17.88 o 
  18   2   1        0.54        1.02     18.10 o 
  19   2   1        3.87        3.15     14.24 o 
  20   2   1        0.27       16.79     16.19 o 
 -20   3   1       11.21       23.19     13.99 o 
 -19   3   1        0.03        7.91     14.99 o 
 -18   3   1       13.60       17.43     13.11 o 
 -17   3   1       44.75       35.48     17.37 o 
 -16   3   1       38.76       41.93     16.64 o 
 -15   3   1      237.04      236.61     23.92 o 
 -14   3   1       17.11       25.44     15.06 o 
 -13   3   1      409.86      469.26     30.61 o 
 -12   3   1      120.54      107.26     22.39 o 
 -11   3   1       25.61       14.98     11.02 o 
 -10   3   1      371.40      399.75     27.04 o 
  -9   3   1      344.48      378.30     27.40 o 
  -8   3   1      849.44      885.13     28.48 o 
  -7   3   1     2129.89     2212.37     43.55 o 
  -6   3   1        4.79       17.51      9.01 o 
  -5   3   1      435.73      407.29     15.67 o 
  -4   3   1      230.56      209.50     16.42 o 
  -3   3   1      746.51      686.35     21.80 o 
  -2   3   1      159.06      176.53     15.46 o 
  -1   3   1     1147.47     1226.64     40.17 o 
   0   3   1    23197.00    23893.02    431.26 o 
   1   3   1     5287.94     5369.83     95.56 o 
   2   3   1      642.08      626.73     20.24 o 
   3   3   1       66.67       57.03      8.96 o 
   4   3   1       75.31      101.22     13.00 o 
   5   3   1        9.81       11.76      8.85 o 
   6   3   1      207.33      223.94     20.43 o 
   7   3   1       97.42      126.74     12.27 o 
   8   3   1       51.51       64.65     19.79 o 
   9   3   1      158.94      123.19     15.71 o 
  10   3   1       28.95       50.66     17.25 o 
  11   3   1      493.18      496.78     22.20 o 
  12   3   1       42.94       36.23     12.13 o 
  13   3   1       83.51       68.33     23.55 o 
  14   3   1       61.92       53.73     24.59 o 
  15   3   1        0.03       33.27     20.11 o 
  16   3   1       10.40      -27.96     18.64 o 
  17   3   1        0.02       14.06     20.82 o 
  18   3   1        4.24       27.65     12.30 o 
  19   3   1        0.04       11.56     15.43 o 
  20   3   1       24.32       21.91     19.33 o 
 -20   4   1        1.47        7.81     19.22 o 
 -19   4   1        0.20       10.17     21.47 o 
 -18   4   1        3.18       -2.29     17.09 o 
 -17   4   1        0.26       26.67     18.42 o 
 -16   4   1        1.17       21.01     19.44 o 
 -15   4   1      111.01      145.07     19.32 o 
 -14   4   1      151.48      138.99     18.38 o 
 -13   4   1      231.94      225.72     25.20 o 
 -12   4   1      127.31      161.31     18.75 o 
 -11   4   1       55.32       66.56     12.85 o 
 -10   4   1        0.14       -6.67     10.52 o 
  -9   4   1       33.49       44.55     10.54 o 
  -8   4   1      169.79      156.45     17.91 o 
  -7   4   1      210.85      185.64     18.09 o 
  -6   4   1      290.19      263.65     17.71 o 
  -5   4   1      254.63      268.32     19.69 o 
  -4   4   1      655.43      695.18     23.07 o 
  -3   4   1     1553.59     1547.13     29.72 o 
  -2   4   1      775.63      790.12     25.76 o 
  -1   4   1       74.92       84.94     12.52 o 
   0   4   1      284.82      271.83     20.91 o 
   1   4   1     3376.38     3245.63     60.90 o 
   2   4   1     5199.07     4992.51     79.18 o 
   3   4   1     2181.15     2192.42     43.71 o 
   4   4   1     1082.41     1029.83     35.93 o 
   5   4   1      908.63      872.92     31.38 o 
   6   4   1       53.72       54.52     11.25 o 
   7   4   1     1922.37     1985.32     52.97 o 
   8   4   1      252.49      251.01     24.19 o 
   9   4   1      194.42      165.11     18.89 o 
  10   4   1      111.32       72.35     15.80 o 
  11   4   1        3.66        4.14     13.75 o 
  12   4   1      172.74      179.00     20.94 o 
  13   4   1      533.38      519.35     43.47 o 
  14   4   1       28.54       20.47     13.10 o 
  15   4   1        0.14       15.08     16.98 o 
  16   4   1       10.56        5.30     18.05 o 
  17   4   1       75.25       67.75     12.98 o 
  18   4   1       46.60       24.45     12.36 o 
  19   4   1       43.42       74.83     20.48 o 
  20   4   1       19.38       38.49     19.33 o 
 -20   5   1        0.50       -8.50     14.62 o 
 -19   5   1        0.01       54.71     20.83 o 
 -18   5   1        0.95        8.45     17.15 o 
 -17   5   1       12.29       12.11     19.11 o 
 -16   5   1        8.78       23.29     24.96 o 
 -15   5   1       25.15       40.58     21.51 o 
 -14   5   1       41.44       35.49     20.76 o 
 -13   5   1      436.54      392.72     31.07 o 
 -12   5   1      421.46      429.15     33.59 o 
 -11   5   1       86.61       99.48     15.34 o 
 -10   5   1      429.08      427.54     18.55 o 
  -9   5   1      437.99      402.53     20.49 o 
  -8   5   1       11.99       20.55      8.76 o 
  -7   5   1      199.45      173.90     17.58 o 
  -6   5   1      434.59      428.67     27.07 o 
  -5   5   1      868.88      892.88     29.15 o 
  -4   5   1      919.03     1018.03     30.68 o 
  -3   5   1      172.79      169.61     13.83 o 
  -2   5   1        5.57        7.24      5.45 o 
  -1   5   1     5558.83     5583.12    102.26 o 
   0   5   1      685.82      610.82     21.98 o 
   1   5   1        0.88        7.60      9.13 o 
   2   5   1     7212.65     7351.67    126.77 o 
   3   5   1      197.78      253.22     18.81 o 
   4   5   1      629.16      615.08     22.03 o 
   5   5   1      479.39      422.25     31.54 o 
   6   5   1     1580.91     1532.44     42.91 o 
   7   5   1       14.01       12.32     20.52 o 
   8   5   1       27.70       55.98     13.94 o 
   9   5   1      132.59      142.00     18.94 o 
  10   5   1       10.34       22.85     13.42 o 
  11   5   1      983.62      993.78     63.20 o 
  12   5   1        4.84       26.09     16.46 o 
  13   5   1        6.34       16.99     17.66 o 
  14   5   1        8.17       33.02     16.88 o 
  15   5   1       42.35       51.14     22.06 o 
  16   5   1       20.42       27.81     17.84 o 
  17   5   1       18.41       15.59     19.38 o 
  18   5   1        3.56        0.33     20.40 o 
  19   5   1        8.56       22.38     20.65 o 
 -19   6   1        3.46       38.17     15.66 o 
 -18   6   1        0.84       28.99     28.21 o 
 -17   6   1        5.53       22.28     14.76 o 
 -16   6   1        3.47        0.83     17.61 o 
 -15   6   1       38.75       26.35     15.08 o 
 -14   6   1        9.00        5.87     10.85 o 
 -13   6   1        0.33       -1.77      9.36 o 
 -12   6   1       99.94      107.26     17.25 o 
 -11   6   1        1.19       16.62     14.22 o 
 -10   6   1      278.42      249.68     22.11 o 
  -9   6   1      426.90      474.10     29.03 o 
  -8   6   1      260.78      249.03     23.21 o 
  -7   6   1      513.13      474.05     28.98 o 
  -6   6   1        0.55       -4.64      6.70 o 
  -5   6   1      292.00      285.86     23.22 o 
  -4   6   1     1835.94     1880.36     49.11 o 
  -3   6   1        0.43       17.56     11.42 o 
  -2   6   1       60.37       77.96     11.29 o 
  -1   6   1       31.28       26.65      9.02 o 
   0   6   1     2183.24     2115.70     49.49 o 
   1   6   1       33.74       36.95      9.01 o 
   2   6   1       28.84        8.51      9.60 o 
   3   6   1     1535.82     1582.38     38.55 o 
   4   6   1        8.23       15.41      8.92 o 
   5   6   1        0.01       -0.96      5.59 o 
   6   6   1      135.08      137.00     17.19 o 
   7   6   1      192.71      197.89     22.09 o 
   8   6   1       24.16       34.73     15.55 o 
   9   6   1        3.06        6.57     24.39 o 
  10   6   1      148.45      136.03     29.05 o 
  11   6   1      219.14      244.13     34.70 o 
  12   6   1      587.58      553.34     42.52 o 
  13   6   1        0.31        2.05     18.31 o 
  14   6   1       23.65       61.91     18.85 o 
  15   6   1       15.65       22.14     24.96 o 
  16   6   1        0.37       16.00     18.81 o 
  17   6   1       11.32       38.94     22.52 o 
  18   6   1        1.70       28.52     17.87 o 
  19   6   1        1.89        4.57     17.71 o 
 -19   7   1        1.04       33.95     28.02 o 
 -18   7   1        0.54       11.08     15.85 o 
 -17   7   1        9.46       -1.02     20.85 o 
 -16   7   1        5.52      -23.49     21.85 o 
 -15   7   1       13.20       -7.84     21.66 o 
 -14   7   1       53.26       91.38     30.16 o 
 -13   7   1       21.26       17.22     21.57 o 
 -12   7   1       10.30       11.96     16.37 o 
 -11   7   1        0.56       25.76     20.61 o 
 -10   7   1      162.60      109.57     18.71 o 
  -9   7   1       52.33       64.51     14.05 o 
  -8   7   1       32.18       19.22     12.12 o 
  -7   7   1       32.23       20.20     10.62 o 
  -6   7   1      191.28      189.11     17.59 o 
  -5   7   1      504.37      545.30     34.12 o 
  -4   7   1      194.91      184.71     17.78 o 
  -3   7   1       32.27       24.31      9.52 o 
  -2   7   1     2119.40     2081.00     56.29 o 
  -1   7   1      111.59      123.00     15.86 o 
   0   7   1       12.34       28.65     13.20 o 
   1   7   1      622.56      591.99     37.66 o 
   2   7   1      738.49      787.92     29.24 o 
   3   7   1        5.99        6.66      9.28 o 
   4   7   1      420.15      374.06     26.95 o 
   5   7   1       14.60       13.81     10.02 o 
   6   7   1       66.34       51.79     10.62 o 
   7   7   1       17.53       41.82     18.60 o 
   8   7   1       56.77       73.78     14.92 o 
   9   7   1      776.32      768.52     58.60 o 
  10   7   1       13.12       46.29     19.37 o 
  11   7   1      621.89      650.46     49.59 o 
  12   7   1        3.16      -19.21     20.68 o 
  13   7   1       20.23       38.68     21.48 o 
  14   7   1       56.43      100.77     22.51 o 
  15   7   1        1.89       25.24     25.91 o 
  16   7   1       22.92       25.13     17.29 o 
  17   7   1        2.94      -13.89     21.62 o 
  18   7   1        0.18       38.03     28.34 o 
 -18   8   1        0.27       24.44     19.02 o 
 -17   8   1       19.75       21.07     15.56 o 
 -16   8   1        1.70       21.13     23.12 o 
 -15   8   1        7.95       63.03     19.42 o 
 -14   8   1        5.42        8.19     20.73 o 
 -13   8   1       61.82       69.89     16.04 o 
 -12   8   1        7.97       19.04     24.45 o 
 -11   8   1      299.48      301.59     27.67 o 
 -10   8   1      487.76      484.32     44.43 o 
  -9   8   1       14.61       21.37     13.02 o 
  -8   8   1        6.96        6.90     14.67 o 
  -7   8   1       19.05       32.09      8.88 o 
  -6   8   1        5.58       -1.60      8.98 o 
  -5   8   1       15.42       11.39      7.88 o 
  -4   8   1     1075.45     1125.21     46.45 o 
  -3   8   1       62.65       59.10      9.27 o 
  -2   8   1      119.67      111.45     15.30 o 
  -1   8   1        5.44        2.05      7.58 o 
   0   8   1        2.37       11.38      9.30 o 
   1   8   1      126.77       84.39     14.04 o 
   2   8   1       39.49       30.17     10.86 o 
   3   8   1       11.75       36.41     10.27 o 
   4   8   1       14.65       26.59     11.38 o 
   5   8   1       62.26       69.63     10.61 o 
   6   8   1        9.30       12.57     10.40 o 
   7   8   1      187.56      210.05     22.15 o 
   8   8   1        7.03       -9.00     17.70 o 
   9   8   1      493.01      525.33     42.68 o 
  10   8   1       83.96      126.21     28.67 o 
  11   8   1       11.16       27.40     18.55 o 
  12   8   1        1.73        9.50     17.90 o 
  13   8   1       15.25       57.96     25.78 o 
  14   8   1       44.18       36.78     22.21 o 
  15   8   1        2.95       39.14     19.61 o 
  16   8   1       18.52       33.73     24.05 o 
  17   8   1        2.80       22.66     18.07 o 
  18   8   1        2.28       32.38     19.91 o 
 -17   9   1        4.66       29.82     18.12 o 
 -16   9   1        2.92       16.28     13.59 o 
 -15   9   1        0.07       -0.11     20.94 o 
 -14   9   1       61.19       56.58     25.68 o 
 -13   9   1        0.40       30.12     24.83 o 
 -12   9   1        6.86       29.40     16.67 o 
 -11   9   1       35.25       46.99     20.28 o 
 -10   9   1       34.19       30.20     17.56 o 
  -9   9   1      424.05      385.89     30.78 o 
  -8   9   1      134.53      130.08     18.35 o 
  -7   9   1        2.17       15.24     13.93 o 
  -6   9   1       40.91       44.15     12.80 o 
  -5   9   1        5.07       15.37      7.42 o 
  -4   9   1        0.66        9.12     12.08 o 
  -3   9   1       15.69       29.44     10.43 o 
  -2   9   1        5.39       11.79      8.83 o 
  -1   9   1      793.81      765.99     34.85 o 
   0   9   1      669.26      688.96     28.81 o 
   1   9   1       19.16       40.07     13.50 o 
   2   9   1      145.16      207.52     23.72 o 
   3   9   1        0.32        6.82      6.35 o 
   4   9   1       86.94       64.50     12.60 o 
   5   9   1        1.77       20.69     11.31 o 
   6   9   1       34.27       17.67     16.87 o 
   7   9   1        0.59      -12.50     12.43 o 
   8   9   1      165.27      109.97     21.60 o 
   9   9   1       40.45       39.31     14.35 o 
  10   9   1       68.66       71.97     18.45 o 
  11   9   1       97.73       58.37     17.79 o 
  12   9   1        2.85       17.49     15.29 o 
  13   9   1       61.57       56.12     15.35 o 
  14   9   1       28.49       27.89     18.27 o 
  15   9   1        2.37      -19.55     18.60 o 
  16   9   1        7.59       -4.94     16.91 o 
  17   9   1        0.65       18.04     15.57 o 
 -16  10   1        3.79      -22.85     17.51 o 
 -15  10   1        5.17       -2.84     10.75 o 
 -14  10   1        9.85      -13.19     15.18 o 
 -13  10   1        0.02       21.23     18.26 o 
 -12  10   1        0.55       29.67     16.11 o 
 -11  10   1        0.35       14.35     24.87 o 
 -10  10   1        0.77       20.26     21.21 o 
  -9  10   1       60.17       54.53     14.52 o 
  -8  10   1       44.27       46.73     15.37 o 
  -7  10   1       56.39       66.62     13.04 o 
  -6  10   1       12.33       10.67      7.17 o 
  -5  10   1       18.16       17.94     15.89 o 
  -4  10   1       83.08       82.21     17.74 o 
  -3  10   1      128.05      145.51     19.44 o 
  -2  10   1       75.41       63.56     15.71 o 
  -1  10   1        0.67       -5.42     11.15 o 
   0  10   1      131.53      146.72     19.70 o 
   1  10   1        2.08       17.44     13.60 o 
   2  10   1       10.40       31.74     12.01 o 
   3  10   1      135.09       81.36     14.33 o 
   4  10   1        0.72       15.57     10.70 o 
   5  10   1       48.93       40.61     11.52 o 
   6  10   1        3.52       17.51     16.78 o 
   7  10   1       33.32       20.86     12.39 o 
   8  10   1       13.05        5.28     15.34 o 
   9  10   1      104.35       50.10     21.11 o 
  10  10   1       19.97       45.70     18.20 o 
  11  10   1        7.25       33.17     20.00 o 
  12  10   1       17.34       -4.54     14.41 o 
  13  10   1        1.89        1.51     15.35 o 
  14  10   1        3.11       13.25     17.13 o 
  15  10   1        3.70       28.50     16.14 o 
  16  10   1        0.71      -13.49     17.80 o 
 -15  11   1        0.30       12.89     16.69 o 
 -14  11   1        0.19        1.97     11.45 o 
 -13  11   1       20.36       41.72     18.34 o 
 -12  11   1        0.41       26.30     12.35 o 
 -11  11   1        1.52       12.83     17.67 o 
 -10  11   1       36.11       27.83     15.92 o 
  -9  11   1       32.06       25.33     10.17 o 
  -8  11   1        2.72       12.50     12.51 o 
  -7  11   1       20.76       24.56      7.79 o 
  -6  11   1       12.52       21.43     12.22 o 
  -5  11   1       41.01       71.32     18.35 o 
  -4  11   1       86.06       71.70     17.46 o 
  -3  11   1        8.43       22.53     10.39 o 
  -2  11   1      136.73      118.20     20.69 o 
  -1  11   1        3.85       23.09     14.87 o 
   0  11   1       97.75       86.81     27.91 o 
   1  11   1      101.44      102.34     23.38 o 
   2  11   1       53.27       37.19     16.82 o 
   3  11   1      127.87      138.84     19.62 o 
   4  11   1       66.85       65.61     11.16 o 
   5  11   1       18.50       24.78     13.80 o 
   6  11   1        1.01       28.22     12.88 o 
   7  11   1        9.31        8.70     11.67 o 
   8  11   1       10.08       10.85     12.27 o 
   9  11   1        5.47        3.73     16.92 o 
  10  11   1       11.71       48.94     24.86 o 
  11  11   1       19.95       -0.97     14.32 o 
  12  11   1        4.15       -0.69     14.58 o 
  13  11   1        3.36       21.31     17.52 o 
  14  11   1        4.77       18.12     15.12 o 
  15  11   1        1.91        0.84     17.65 o 
 -14  12   1        1.34       15.12     13.40 o 
 -13  12   1        1.65       17.20      7.75 o 
 -12  12   1        4.88        2.65      9.01 o 
 -11  12   1       15.00       -0.96     11.29 o 
 -10  12   1       20.74       10.05     21.34 o 
  -9  12   1        1.95        4.04     14.97 o 
  -8  12   1       12.59        9.36      9.98 o 
  -7  12   1        0.23       15.65     12.49 o 
  -6  12   1        4.68       11.28     20.58 o 
  -5  12   1       28.55       20.19     13.10 o 
  -4  12   1      176.00      133.06     20.70 o 
  -3  12   1       36.01       27.20     18.15 o 
  -2  12   1       70.04       54.70     24.86 o 
  -1  12   1       89.96       67.01     15.94 o 
   0  12   1        9.17        7.75     16.21 o 
   1  12   1       14.63       40.18     24.82 o 
   2  12   1       27.47       11.77     11.63 o 
   3  12   1      107.50       94.84     31.31 o 
   4  12   1       11.53       16.88     19.05 o 
   5  12   1       54.14       28.89     16.00 o 
   6  12   1       56.46       48.52     13.34 o 
   7  12   1        3.90        0.53     13.10 o 
   8  12   1        8.87       10.69     11.83 o 
   9  12   1        3.75       10.19     14.76 o 
  10  12   1        0.11        9.04     17.96 o 
  11  12   1        0.36        8.25     13.44 o 
  12  12   1       10.33       10.95     14.51 o 
  13  12   1       15.54       17.71     14.42 o 
 -12  13   1        0.09       23.04     11.71 o 
 -11  13   1        5.37       31.37     10.98 o 
 -10  13   1        5.28        9.33     10.32 o 
  -9  13   1        3.01       -4.73     13.46 o 
  -8  13   1        6.37      -10.28     10.57 o 
  -7  13   1        0.14       26.25     19.26 o 
  -6  13   1        2.02      -10.89     20.12 o 
  -5  13   1       14.47       15.96     13.40 o 
  -4  13   1        1.03       16.26     15.81 o 
  -3  13   1       14.35       15.13     14.33 o 
  -2  13   1        5.47       22.42     14.34 o 
  -1  13   1        5.32        3.54     25.17 o 
   0  13   1        0.45       -5.07     16.86 o 
   1  13   1       74.65       97.32     30.30 o 
   2  13   1       44.53       40.01     27.04 o 
   3  13   1        0.99        2.43      9.46 o 
   4  13   1        0.06       -9.28     13.62 o 
   5  13   1       48.93       42.08     26.07 o 
   6  13   1        8.97       15.27     17.01 o 
   7  13   1        0.61        0.97      8.86 o 
   8  13   1       14.29      -13.98     10.89 o 
   9  13   1        0.42        3.82      8.94 o 
  10  13   1        0.23        7.98     11.88 o 
  11  13   1        0.00        8.18     12.95 o 
  12  13   1       10.44       27.99     19.97 o 
 -10  14   1        1.49       23.48     21.82 o 
  -9  14   1        4.18      -24.60     26.01 o 
  -8  14   1        2.25       15.92     35.79 o 
  -7  14   1        0.80       27.31     18.45 o 
  -6  14   1        4.38       12.02     11.62 o 
  -5  14   1        1.82       20.25     19.72 o 
  -4  14   1        1.92        8.64     13.87 o 
  -3  14   1        2.93       19.45     21.22 o 
  -2  14   1        0.25       15.15     16.73 o 
  -1  14   1        0.08        4.07     21.45 o 
   0  14   1        2.00       37.57     32.21 o 
   1  14   1        1.00       12.64     15.11 o 
   2  14   1        4.20        0.07     17.35 o 
   3  14   1        7.34        8.33     24.19 o 
   4  14   1        9.04       19.73     15.49 o 
   5  14   1        4.13       -5.23     16.37 o 
   6  14   1        2.72       26.67     26.14 o 
   7  14   1        0.61       17.09     25.23 o 
   8  14   1        1.18       10.43     26.16 o 
   9  14   1        0.42       61.93     21.41 o 
  10  14   1        7.59       16.66     27.11 o 
  -7  15   1        0.23        9.63     13.33 o 
  -6  15   1        1.04       10.43     19.45 o 
  -5  15   1        5.07        7.50     12.16 o 
  -4  15   1        0.05       -6.51     16.70 o 
  -3  15   1        6.89      -19.71     18.92 o 
  -2  15   1        1.31        3.45     15.80 o 
  -1  15   1        2.54       18.55     18.12 o 
   0  15   1        3.99       14.34     12.13 o 
   1  15   1        0.28        1.60     13.55 o 
   2  15   1        3.22       33.33     20.44 o 
   3  15   1        4.67       37.02     18.44 o 
   4  15   1        7.33       11.40     17.38 o 
   5  15   1        0.37       33.20     19.10 o 
   6  15   1        0.07       -6.71     19.20 o 
   7  15   1        0.73       43.13     24.85 o 
  -2  16   1        3.84       20.45     12.05 o 
  -1  16   1        6.02       24.18     21.05 o 
   0  16   1        0.49        3.81     12.45 o 
   1  16   1        6.89       13.30     14.77 o 
   2  16   1        3.53        4.80     16.60 o 
 -21   0   2       16.78       32.73     17.40 o 
 -20   0   2        1.38       15.74     19.36 o 
 -19   0   2        0.09       37.11     23.56 o 
 -18   0   2        5.07        6.10     20.29 o 
 -17   0   2        1.59        3.52     20.92 o 
 -16   0   2        6.10        2.53     22.19 o 
 -15   0   2        0.85       22.24     42.08 o 
 -14   0   2       14.27       47.48     27.31 o 
 -13   0   2      559.64      568.20     50.30 o 
 -12   0   2        3.38        8.51     18.83 o 
 -11   0   2     1506.66     1552.95     76.54 o 
 -10   0   2      242.27      223.19     28.17 o 
  -9   0   2      879.23      848.80     48.96 o 
  -8   0   2      583.78      531.90     26.98 o 
  -7   0   2     1298.96     1277.99     53.08 o 
  -6   0   2     1709.88     1641.99     47.40 o 
  -5   0   2       83.97      121.29     21.34 o 
  -4   0   2      341.27      372.17     24.47 o 
  -3   0   2     4006.30     4047.83     91.41 o 
  -2   0   2    10370.65     9967.40    209.77 o 
  -1   0   2     3616.63     3533.41     91.77 o 
   0   0   2     7023.56     6827.98    135.19 o 
   1   0   2     7561.96     7651.36    138.53 o 
   2   0   2     1354.92     1426.57     38.47 o 
   3   0   2     1411.12     1384.28     44.61 o 
   4   0   2      727.52      730.00     39.09 o 
   5   0   2      153.18      186.08     21.47 o 
   6   0   2     1389.89     1531.53     67.08 o 
   7   0   2     6585.74     6483.01    152.20 o 
   8   0   2      374.40      419.35     41.51 o 
   9   0   2       13.96       52.40     28.84 o 
  10   0   2        5.46       -1.57     19.51 o 
  11   0   2        0.16        3.86     22.35 o 
  12   0   2      495.21      499.21     48.86 o 
  13   0   2       21.26       14.08     26.67 o 
  14   0   2        0.14      -44.54     30.92 o 
  15   0   2       66.85       76.43     27.85 o 
  16   0   2       16.10       29.48     35.32 o 
  17   0   2        7.43        8.70     24.97 o 
  18   0   2       13.56       37.88     20.18 o 
  19   0   2        5.60       -7.58     27.82 o 
  20   0   2        7.40       18.88     18.89 o 
 -21   1   2        8.36       18.53     11.95 o 
 -20   1   2        0.47        7.50     17.00 o 
 -19   1   2       14.64       19.50     17.05 o 
 -18   1   2        0.13       54.58     13.70 o 
 -17   1   2       34.92       52.58     16.65 o 
 -16   1   2        0.01       18.02     19.16 o 
 -15   1   2       22.61        3.06     15.78 o 
 -14   1   2        0.57       38.37     16.60 o 
 -13   1   2       89.35      123.05     20.28 o 
 -12   1   2      188.56      218.19     21.00 o 
 -11   1   2       37.61       28.34     11.17 o 
 -10   1   2      469.85      449.94     28.87 o 
  -9   1   2      571.83      510.58     30.60 o 
  -8   1   2     2822.31     2659.56    178.64 o 
  -7   1   2       91.15      115.07     12.65 o 
  -6   1   2      965.05      893.42     27.82 o 
  -5   1   2      177.19      147.45     13.26 o 
  -4   1   2     7321.49     7387.89    118.35 o 
  -3   1   2     3176.23     3033.95     98.50 o 
  -2   1   2    35632.80    35832.81    885.08 o 
  -1   1   2     1811.28     1854.17     39.51 o 
   0   1   2     5641.28     5674.74     87.89 o 
   1   1   2     4938.22     5101.81    110.15 o 
   2   1   2     5080.66     4900.09     69.99 o 
   3   1   2      164.87      177.71     18.67 o 
   4   1   2     1446.87     1396.36     35.36 o 
   5   1   2     1361.18     1457.81     34.87 o 
   6   1   2        0.62       20.75     13.47 o 
   7   1   2    20137.34    21322.34    339.42 o 
   8   1   2      199.79      274.01     21.39 o 
   9   1   2     1200.87     1198.53     34.67 o 
  10   1   2      138.64      151.88     17.79 o 
  11   1   2      219.21      191.39     20.95 o 
  12   1   2       35.25       48.53     13.37 o 
  13   1   2       18.85       32.30     17.70 o 
  14   1   2      131.40      120.14     21.60 o 
  15   1   2       47.16       51.02     20.21 o 
  16   1   2        0.15        5.69     14.51 o 
  17   1   2       22.50       36.59     14.37 o 
  18   1   2       83.91       56.55     18.74 o 
  19   1   2       12.03       23.07     13.48 o 
  20   1   2        6.76       14.68     12.72 o 
 -21   2   2        2.33       -6.02     15.67 o 
 -20   2   2        1.36       17.00     20.31 o 
 -19   2   2        1.37        0.79     18.63 o 
 -18   2   2        9.03       20.51     18.93 o 
 -17   2   2        2.14       58.48     16.62 o 
 -16   2   2       65.84       76.99     15.74 o 
 -15   2   2       23.74       44.93     16.63 o 
 -14   2   2      106.58      104.87     17.31 o 
 -13   2   2      634.53      613.10     36.20 o 
 -12   2   2        6.75       11.51     13.89 o 
 -11   2   2      224.89      201.08     22.34 o 
 -10   2   2       68.50       58.19     15.81 o 
  -9   2   2        2.15       27.73     10.71 o 
  -8   2   2     1737.96     1800.82     42.90 o 
  -7   2   2      112.25      129.86     13.06 o 
  -6   2   2        0.24       34.37     12.75 o 
  -5   2   2        1.38       40.01      8.95 o 
  -4   2   2      503.84      529.09     17.97 o 
  -3   2   2     1125.17     1115.31     35.54 o 
  -2   2   2     5325.16     5327.40     76.50 o 
  -1   2   2    29572.79    30169.56    415.99 o 
   0   2   2     7888.44     8110.84    126.99 o 
   1   2   2     4173.03     4372.96     66.97 o 
   2   2   2     2786.95     2641.86     44.54 o 
   3   2   2        4.59       21.13     11.67 o 
   4   2   2     1651.44     1516.67     29.80 o 
   5   2   2        1.08       -1.02      7.26 o 
   6   2   2     1904.83     1892.23     38.74 o 
   7   2   2       26.90       14.85      8.97 o 
   8   2   2     1049.33      991.26     28.64 o 
   9   2   2      647.18      666.39     35.17 o 
  10   2   2      249.94      197.24     22.29 o 
  11   2   2      237.92      286.33     31.82 o 
  12   2   2      114.92      127.62     22.50 o 
  13   2   2      247.02      260.95     25.23 o 
  14   2   2       64.40       81.43     17.71 o 
  15   2   2       70.00       97.81     25.57 o 
  16   2   2        8.44       41.49     22.03 o 
  17   2   2       25.71       23.27     18.94 o 
  18   2   2        8.95       45.06     20.46 o 
  19   2   2        0.29       20.42     11.77 o 
  20   2   2        0.20      -18.49     17.54 o 
 -20   3   2        4.69       13.45     13.34 o 
 -19   3   2        5.54        9.29     26.06 o 
 -18   3   2       14.79        7.54     16.70 o 
 -17   3   2       44.46       42.43     15.12 o 
 -16   3   2       30.55       14.72     17.35 o 
 -15   3   2       18.06       40.78     12.05 o 
 -14   3   2      137.95      116.95     19.97 o 
 -13   3   2      855.00      794.86     58.50 o 
 -12   3   2       31.12       20.15     12.40 o 
 -11   3   2       36.47       20.63     10.24 o 
 -10   3   2      110.36      116.04     16.78 o 
  -9   3   2        6.91       25.64     11.65 o 
  -8   3   2      810.92      772.57     34.67 o 
  -7   3   2        2.18       20.75      8.96 o 
  -6   3   2      135.50      140.64     12.93 o 
  -5   3   2        1.91       19.25     10.22 o 
  -4   3   2     2403.81     2271.37     41.75 o 
  -3   3   2     2764.09     2821.21     48.87 o 
  -2   3   2     2251.81     2066.39     46.31 o 
  -1   3   2    10036.71    10519.39    169.22 o 
   0   3   2       45.17       48.74     22.92 o 
   1   3   2     8565.42     8641.17    124.92 o 
   2   3   2     3613.93     3697.29     63.72 o 
   3   3   2       14.15       47.75     12.31 o 
   4   3   2        6.64       21.10     11.54 o 
   5   3   2        1.90       19.29      6.07 o 
   6   3   2       47.39       46.54      9.24 o 
   7   3   2      300.81      299.86     24.04 o 
   8   3   2      236.54      243.74     22.15 o 
   9   3   2       51.98       50.44     13.76 o 
  10   3   2       99.48      104.61     18.73 o 
  11   3   2        2.88       23.65      8.64 o 
  12   3   2       32.31       36.25     14.30 o 
  13   3   2        0.23       13.81     17.00 o 
  14   3   2       11.98       -0.18     17.13 o 
  15   3   2       16.56       38.97     16.10 o 
  16   3   2        5.97       12.03     24.92 o 
  17   3   2        2.16       13.08     23.19 o 
  18   3   2        1.29      -11.95     10.49 o 
  19   3   2        0.16        6.85     17.12 o 
  20   3   2        1.40       -9.82     16.91 o 
 -20   4   2        1.61        9.57     14.57 o 
 -19   4   2        1.68       36.70     25.61 o 
 -18   4   2        0.84       25.14     15.71 o 
 -17   4   2       17.12       22.41     18.23 o 
 -16   4   2       24.16       24.30     15.21 o 
 -15   4   2      181.06      179.07     23.08 o 
 -14   4   2      192.63      182.56     20.69 o 
 -13   4   2        0.02       16.28     14.94 o 
 -12   4   2      309.06      271.19     28.25 o 
 -11   4   2       17.07       33.77     17.22 o 
 -10   4   2      117.13      122.21     15.80 o 
  -9   4   2       29.91       32.16     12.87 o 
  -8   4   2      376.81      398.28     25.21 o 
  -7   4   2      514.20      493.60     29.20 o 
  -6   4   2     1509.26     1489.33     32.90 o 
  -5   4   2      694.73      676.06     24.19 o 
  -4   4   2       82.82       80.86     11.87 o 
  -3   4   2      753.33      746.60     23.43 o 
  -2   4   2     3256.40     3372.66     55.65 o 
  -1   4   2      418.86      414.84     16.81 o 
   0   4   2      332.79      353.33     18.29 o 
   1   4   2      107.74      133.19     14.00 o 
   2   4   2      146.80      140.59     12.75 o 
   3   4   2        0.20       11.91      7.49 o 
   4   4   2      152.99      190.95     14.90 o 
   5   4   2      138.24      162.33     16.55 o 
   6   4   2        1.16       31.25     17.70 o 
   7   4   2       10.67       -4.28     12.30 o 
   8   4   2      212.16      178.64     20.71 o 
   9   4   2      515.03      533.12     27.05 o 
  10   4   2        2.67        9.60     19.34 o 
  11   4   2      356.43      328.24     25.49 o 
  12   4   2      508.81      496.82     40.44 o 
  13   4   2      368.44      357.37     28.41 o 
  14   4   2       53.11       45.88     15.08 o 
  15   4   2        0.23        2.98     17.60 o 
  16   4   2        4.47        8.65     12.76 o 
  17   4   2        2.94       -0.10     19.83 o 
  18   4   2        3.34       40.58     25.58 o 
  19   4   2        4.22       -4.14     16.29 o 
 -20   5   2        0.05       -8.13     26.37 o 
 -19   5   2        7.63       45.27     18.88 o 
 -18   5   2       14.79       17.93     17.03 o 
 -17   5   2        0.01        1.15     13.28 o 
 -16   5   2       33.66       71.78     21.73 o 
 -15   5   2       22.69       35.59      9.35 o 
 -14   5   2      216.65      210.70     19.78 o 
 -13   5   2        2.39        9.88     13.97 o 
 -12   5   2        0.01       21.23     16.82 o 
 -11   5   2       59.84       67.83     14.76 o 
 -10   5   2       36.72       29.43     10.87 o 
  -9   5   2       54.04       53.60     11.56 o 
  -8   5   2       24.92       21.67      9.23 o 
  -7   5   2      106.25      107.66     14.10 o 
  -6   5   2       42.39       41.84      8.90 o 
  -5   5   2       30.30       30.73      7.56 o 
  -4   5   2        3.04        8.27      7.30 o 
  -3   5   2      270.88      239.44     18.85 o 
  -2   5   2     1392.63     1374.87     31.24 o 
  -1   5   2      249.36      241.43     22.44 o 
   0   5   2        3.46       21.67     11.73 o 
   1   5   2      110.86      136.53     11.87 o 
   2   5   2     1050.12     1206.87     36.95 o 
   3   5   2      356.24      359.03     18.24 o 
   4   5   2       13.58       16.00     10.05 o 
   5   5   2      277.64      254.64     27.62 o 
   6   5   2       30.82       52.89     12.24 o 
   7   5   2       16.30       20.72     15.10 o 
   8   5   2      333.86      329.17     23.03 o 
   9   5   2       48.15       37.78     21.80 o 
  10   5   2     1184.41     1232.87     80.42 o 
  11   5   2      147.96      102.97     21.28 o 
  12   5   2      210.43      225.43     30.64 o 
  13   5   2       11.79        7.63     17.28 o 
  14   5   2        6.45        7.55     20.69 o 
  15   5   2       43.92       41.37     20.46 o 
  16   5   2        5.51       31.07     22.93 o 
  17   5   2       15.19       57.00     19.55 o 
  18   5   2        0.04       15.51     20.37 o 
  19   5   2        0.26        9.79     20.61 o 
 -19   6   2        0.48        1.83     17.87 o 
 -18   6   2        9.61       15.70     16.12 o 
 -17   6   2        0.13       17.16     16.34 o 
 -16   6   2        0.22        8.02     12.07 o 
 -15   6   2       11.83        9.24     19.64 o 
 -14   6   2       10.73       22.89     14.97 o 
 -13   6   2        1.81       10.34     16.45 o 
 -12   6   2        0.09       -4.93     12.18 o 
 -11   6   2        0.56       10.21     14.64 o 
 -10   6   2        2.28       25.41     18.30 o 
  -9   6   2        3.58       16.27     22.19 o 
  -8   6   2        0.04       23.93     10.62 o 
  -7   6   2       24.36       37.22     12.52 o 
  -6   6   2      700.21      741.96     31.13 o 
  -5   6   2       80.52      106.01     12.56 o 
  -4   6   2      648.77      609.87     33.23 o 
  -3   6   2       37.38       45.53     10.94 o 
  -2   6   2       81.39       67.90     13.66 o 
  -1   6   2     3156.65     3025.07     77.11 o 
   0   6   2      301.10      353.35     25.84 o 
   1   6   2     1387.86     1333.18     40.71 o 
   2   6   2     1491.92     1542.64     40.38 o 
   3   6   2      215.96      220.42     20.41 o 
   4   6   2      258.34      278.33     20.80 o 
   5   6   2      163.70      133.08     17.48 o 
   6   6   2       97.89      109.59     16.99 o 
   7   6   2      156.68      138.04     19.14 o 
   8   6   2       50.67       46.99     12.12 o 
   9   6   2      258.17      268.44     23.42 o 
  10   6   2      670.28      654.08     44.57 o 
  11   6   2       51.97       66.78     29.00 o 
  12   6   2      256.62      234.12     26.13 o 
  13   6   2       19.13       30.26     18.35 o 
  14   6   2      229.42      268.14     35.39 o 
  15   6   2        0.28       12.51     20.90 o 
  16   6   2       22.84       26.92     22.91 o 
  17   6   2        5.81      -22.12     22.51 o 
  18   6   2        1.76      -16.66     23.89 o 
 -19   7   2        0.99       23.28     20.82 o 
 -18   7   2        0.36      -19.78     21.04 o 
 -17   7   2        1.63        7.47     19.91 o 
 -16   7   2        0.28       -7.52      7.45 o 
 -15   7   2        9.34       15.64     14.18 o 
 -14   7   2       48.81       40.85     15.01 o 
 -13   7   2       63.83       44.70     11.24 o 
 -12   7   2       72.95       81.46     15.48 o 
 -11   7   2       40.46        9.84     16.03 o 
 -10   7   2       22.15       22.59     12.83 o 
  -9   7   2      128.94      109.71     17.48 o 
  -8   7   2        1.77        7.68     11.63 o 
  -7   7   2      210.94      199.72     22.41 o 
  -6   7   2      441.41      469.72     20.26 o 
  -5   7   2        3.96       13.80      7.20 o 
  -4   7   2       14.79       18.29     14.29 o 
  -3   7   2      527.56      482.01     29.68 o 
  -2   7   2      109.25      137.30     17.54 o 
  -1   7   2      596.02      643.03     42.76 o 
   0   7   2      406.12      392.30     27.04 o 
   1   7   2       10.34        2.62     13.06 o 
   2   7   2      104.51      123.64     13.89 o 
   3   7   2       29.08       25.71     10.42 o 
   4   7   2       77.89       86.23     11.54 o 
   5   7   2      190.76      172.64     18.11 o 
   6   7   2       50.01       34.04     10.00 o 
   7   7   2        1.03       25.80     11.43 o 
   8   7   2       33.06       33.02     13.84 o 
   9   7   2      973.31     1025.46    117.00 o 
  10   7   2       14.14       63.24     18.91 o 
  11   7   2       27.18       60.38     17.63 o 
  12   7   2       11.94      -18.90     26.20 o 
  13   7   2        6.17       21.26     16.83 o 
  14   7   2        2.40       12.08     19.81 o 
  15   7   2        8.89       35.57     21.06 o 
  16   7   2        5.58       35.02     24.43 o 
  17   7   2        7.17       15.15     17.43 o 
  18   7   2        0.69      -15.91     22.01 o 
 -18   8   2        4.12      -22.40     16.36 o 
 -17   8   2        0.05       -3.11     13.36 o 
 -16   8   2       25.05       18.37     25.70 o 
 -15   8   2       24.07        7.77     21.06 o 
 -14   8   2        1.02       13.21     21.38 o 
 -13   8   2        1.26        6.23     15.72 o 
 -12   8   2       33.88       84.36     17.47 o 
 -11   8   2       15.18        6.01     12.03 o 
 -10   8   2       51.42       26.73     18.70 o 
  -9   8   2      187.82      230.45     27.19 o 
  -8   8   2       97.63      111.07     18.89 o 
  -7   8   2       10.86        8.04     10.38 o 
  -6   8   2        1.87       13.78      7.34 o 
  -5   8   2       43.10       39.40     13.85 o 
  -4   8   2        9.59        6.06     10.12 o 
  -3   8   2        5.94       24.41     10.87 o 
  -2   8   2       25.83       37.05     14.69 o 
  -1   8   2      164.64      139.62     17.60 o 
   0   8   2       94.14       77.15     12.97 o 
   1   8   2      205.32      189.63     21.29 o 
   2   8   2       16.07       13.85      8.56 o 
   3   8   2        1.76        6.84     10.52 o 
   4   8   2       83.51       81.70     13.19 o 
   5   8   2       42.55       54.75     15.04 o 
   6   8   2      115.88       73.49     13.04 o 
   7   8   2        0.00        1.17     19.91 o 
   8   8   2      232.82      199.27     24.20 o 
   9   8   2       71.02      116.13     19.66 o 
  10   8   2       16.13       13.98     17.86 o 
  11   8   2        7.32       22.13     21.30 o 
  12   8   2       12.93       36.59     15.06 o 
  13   8   2       10.07       21.29     22.39 o 
  14   8   2        0.03       56.10     30.83 o 
  15   8   2        9.53        9.06     22.43 o 
  16   8   2        0.07       11.00     19.76 o 
  17   8   2       12.02       22.94     19.94 o 
 -17   9   2        1.86       10.21     14.90 o 
 -16   9   2        0.00        9.97     16.94 o 
 -15   9   2        0.00       -0.58     20.09 o 
 -14   9   2       42.89       89.06     22.66 o 
 -13   9   2        1.47        0.08     19.81 o 
 -12   9   2       14.56       18.63     11.31 o 
 -11   9   2       20.75       25.22     14.39 o 
 -10   9   2       21.01       21.18     12.01 o 
  -9   9   2      353.94      383.86     33.54 o 
  -8   9   2        0.10        1.35     12.59 o 
  -7   9   2       85.83       88.89     16.55 o 
  -6   9   2       31.59       31.59      8.79 o 
  -5   9   2      171.19      154.79     20.55 o 
  -4   9   2       50.73       39.61     10.83 o 
  -3   9   2       84.47       84.76     16.25 o 
  -2   9   2       26.56       18.99      8.95 o 
  -1   9   2        1.69       -1.49     12.23 o 
   0   9   2       15.26        2.18     10.55 o 
   1   9   2       87.90       88.23     16.57 o 
   2   9   2       26.49       33.69     12.29 o 
   3   9   2      123.80      135.44     19.54 o 
   4   9   2      112.40      129.84     19.62 o 
   5   9   2        0.35       21.15     11.92 o 
   6   9   2      179.20      160.93     19.57 o 
   7   9   2       54.89       72.45     18.27 o 
   8   9   2       68.75       74.07     17.39 o 
   9   9   2        0.15       15.28     15.65 o 
  10   9   2        0.16        5.61     19.48 o 
  11   9   2        6.00        0.10     15.58 o 
  12   9   2       19.26       23.96     11.83 o 
  13   9   2        2.21       44.84     33.44 o 
  14   9   2        0.90      -15.57     16.58 o 
  15   9   2        0.30       44.52     19.39 o 
  16   9   2        7.47       -8.30     18.93 o 
 -16  10   2        4.45       29.29     13.84 o 
 -15  10   2        2.94       11.69     16.15 o 
 -14  10   2        6.47        1.91     14.06 o 
 -13  10   2        0.80      -10.82     17.05 o 
 -12  10   2       23.58       15.42     16.35 o 
 -11  10   2        0.44       11.82     21.64 o 
 -10  10   2       27.65       53.60     15.25 o 
  -9  10   2      201.97      192.64     20.62 o 
  -8  10   2       15.81       13.13     14.31 o 
  -7  10   2        9.61       28.86      9.90 o 
  -6  10   2        0.80       22.14     15.03 o 
  -5  10   2       55.27      105.99     26.63 o 
  -4  10   2       33.92       32.66     19.66 o 
  -3  10   2      104.37       84.55     18.38 o 
  -2  10   2      282.90      262.59     23.46 o 
  -1  10   2        8.71        6.58      8.38 o 
   0  10   2       36.38       30.33     18.01 o 
   1  10   2        1.28        7.84     23.96 o 
   2  10   2      136.28      168.02     22.44 o 
   3  10   2        0.01       12.64     15.74 o 
   4  10   2        9.45        5.35     11.72 o 
   5  10   2      178.42      165.43     20.80 o 
   6  10   2       40.09       23.37     11.25 o 
   7  10   2       36.67       45.72     20.72 o 
   8  10   2       21.09       30.45     18.82 o 
   9  10   2        8.06        7.81     21.20 o 
  10  10   2        0.03       20.19     23.98 o 
  11  10   2       56.16       68.64     26.55 o 
  12  10   2       14.71       -8.57     16.01 o 
  13  10   2        1.39       12.20     17.81 o 
  14  10   2        0.70       32.51     18.59 o 
  15  10   2        0.03        3.04     15.30 o 
 -15  11   2        0.24       -8.33     12.29 o 
 -14  11   2        1.55      -23.67     15.78 o 
 -13  11   2       39.35       65.80     16.60 o 
 -12  11   2        1.40       22.14     12.92 o 
 -11  11   2       23.93       14.78     16.02 o 
 -10  11   2        1.88       14.14      8.79 o 
  -9  11   2        0.45       -0.18     12.69 o 
  -8  11   2        5.66       21.75     18.66 o 
  -7  11   2       67.43       48.67     18.92 o 
  -6  11   2       13.96       11.26     15.53 o 
  -5  11   2       45.21       22.19     18.57 o 
  -4  11   2       15.25       33.76     14.33 o 
  -3  11   2      128.28      157.81     20.99 o 
  -2  11   2       10.74       29.69     22.48 o 
  -1  11   2       30.56       30.77     12.88 o 
   0  11   2      225.39      243.75     23.94 o 
   1  11   2       81.22      122.98     23.89 o 
   2  11   2       55.73       59.39     18.74 o 
   3  11   2        5.44        5.55     18.88 o 
   4  11   2      164.24      180.25     22.66 o 
   5  11   2        0.22        6.51     11.34 o 
   6  11   2        0.35       10.55     14.83 o 
   7  11   2       11.91       46.79     28.26 o 
   8  11   2       13.87       14.54     15.12 o 
   9  11   2       59.67       63.25     18.89 o 
  10  11   2       70.51       88.18     24.20 o 
  11  11   2      122.54       80.20     19.34 o 
  12  11   2        2.91       15.96     22.86 o 
  13  11   2        2.75       10.15     17.37 o 
  14  11   2       14.38       44.08     23.71 o 
 -14  12   2        0.09      -15.30     12.04 o 
 -13  12   2        0.65       15.94     21.33 o 
 -12  12   2        0.01      -11.13     14.62 o 
 -11  12   2        0.28       15.00     14.79 o 
 -10  12   2        0.79        5.34      9.81 o 
  -9  12   2        0.05       16.16     18.25 o 
  -8  12   2        1.72        8.36      9.49 o 
  -7  12   2        7.10       -1.44     14.04 o 
  -6  12   2        7.28       34.16     25.60 o 
  -5  12   2       45.80       41.51     24.90 o 
  -4  12   2        2.71       16.54     18.97 o 
  -3  12   2       30.33       26.67     11.78 o 
  -2  12   2       14.59        7.51     13.85 o 
  -1  12   2        2.25       29.18     11.92 o 
   0  12   2       18.22       54.25     21.18 o 
   1  12   2       14.78       15.54     17.85 o 
   2  12   2        3.65        5.25     17.20 o 
   3  12   2        4.86       22.09     16.93 o 
   4  12   2        6.74       21.74     19.23 o 
   5  12   2       11.87        4.50     10.53 o 
   6  12   2        5.50        0.36      9.19 o 
   7  12   2        5.71       15.74     18.75 o 
   8  12   2        6.55       41.20     31.56 o 
   9  12   2        1.97        4.48     17.51 o 
  10  12   2        2.46       17.61     21.62 o 
  11  12   2       16.61       24.85     13.71 o 
  12  12   2       22.54       24.79     11.74 o 
  13  12   2       37.63       10.81     12.46 o 
 -12  13   2        8.24        4.29     13.61 o 
 -11  13   2        1.18       10.68     10.98 o 
 -10  13   2        1.31        8.24     18.80 o 
  -9  13   2       13.25       31.08     28.21 o 
  -8  13   2        3.65       19.06     17.37 o 
  -7  13   2        0.70        6.83     20.51 o 
  -6  13   2        2.70        7.98     11.57 o 
  -5  13   2       28.22       40.66     16.49 o 
  -4  13   2       43.96       30.75     21.17 o 
  -3  13   2        0.01        1.74     10.52 o 
  -2  13   2       42.38       76.59     16.38 o 
  -1  13   2        1.95        9.99     19.33 o 
   0  13   2       44.73       52.52     26.29 o 
   1  13   2       13.86      -13.92     24.86 o 
   2  13   2        5.17       14.00     13.96 o 
   3  13   2        2.33      -15.72     17.55 o 
   4  13   2       49.03       49.20     14.19 o 
   5  13   2        4.93       26.46     17.04 o 
   6  13   2        0.63       -7.65     11.68 o 
   7  13   2        0.71       18.36     21.85 o 
   8  13   2        7.79       29.14     20.50 o 
   9  13   2       10.45       15.72     15.57 o 
  10  13   2       20.75       23.63     19.84 o 
  11  13   2        0.01       15.54     14.35 o 
 -10  14   2        0.01       -5.60     12.32 o 
  -9  14   2        3.39        8.92     18.62 o 
  -8  14   2        0.18       11.09     13.87 o 
  -7  14   2        1.48       -3.76      7.21 o 
  -6  14   2        0.02       10.31     13.04 o 
  -5  14   2        1.02       11.29     16.22 o 
  -4  14   2        0.08       -1.72     10.54 o 
  -3  14   2       12.12        5.12     23.17 o 
  -2  14   2        3.29       36.35     28.49 o 
  -1  14   2       32.38       58.60     27.66 o 
   0  14   2       10.74       28.98     20.47 o 
   1  14   2       37.69       41.89     16.64 o 
   2  14   2       15.60       64.75     27.50 o 
   3  14   2       33.89       60.08     57.25 o 
   4  14   2        0.93        6.28     18.42 o 
   5  14   2        5.29       41.56     20.21 o 
   6  14   2       17.06       34.72     26.82 o 
   7  14   2        0.19       -2.54     16.18 o 
   8  14   2       23.69       61.05     25.95 o 
   9  14   2        1.60       -1.90     20.62 o 
  -7  15   2        4.70        6.95     13.55 o 
  -6  15   2        1.31       26.27     15.37 o 
  -5  15   2        0.12        8.31     19.58 o 
  -4  15   2        2.79        0.62     15.66 o 
  -3  15   2        0.05       24.77     19.74 o 
  -2  15   2        0.16       18.01     19.92 o 
  -1  15   2        0.04       27.73     20.89 o 
   0  15   2        3.35        8.91     14.25 o 
   1  15   2        3.07       24.49     24.00 o 
   2  15   2        1.72        4.90     14.95 o 
   3  15   2        0.17        9.79     12.58 o 
   4  15   2        2.33       17.60     23.52 o 
   5  15   2        1.84       -3.85     20.36 o 
   6  15   2        0.00      -36.00     24.00 o 
 -21   1   3        0.23       28.56     21.24 o 
 -20   1   3        5.14       14.34     21.39 o 
 -19   1   3        1.45       25.14     17.75 o 
 -18   1   3       18.30       14.97     13.17 o 
 -17   1   3        0.69       13.64     14.90 o 
 -16   1   3       80.35       75.05     23.37 o 
 -15   1   3      108.42      115.13     23.22 o 
 -14   1   3       66.70       82.75     23.85 o 
 -13   1   3      219.58      206.86     22.29 o 
 -12   1   3      230.71      224.90     21.57 o 
 -11   1   3       77.99       91.46     14.28 o 
 -10   1   3       17.42       27.69     19.06 o 
  -9   1   3      273.04      277.40     24.09 o 
  -8   1   3      682.00      695.65     36.71 o 
  -7   1   3      153.00      121.94     13.31 o 
  -6   1   3     1500.42     1494.72     35.97 o 
  -5   1   3     2470.40     2514.94     51.86 o 
  -4   1   3      295.27      308.53     21.84 o 
  -3   1   3     1112.86     1076.15     36.84 o 
  -2   1   3      610.80      634.20     21.95 o 
  -1   1   3     5848.44     5719.69     91.18 o 
   0   1   3    23146.47    23985.99    340.24 o 
   1   1   3      428.13      410.76     17.73 o 
   2   1   3       54.88       68.44     10.80 o 
   3   1   3      439.03      401.74     19.36 o 
   4   1   3      154.39       93.37     12.28 o 
   5   1   3     2960.23     2909.46     59.02 o 
   6   1   3       58.52       54.00     10.32 o 
   7   1   3      237.31      213.52     19.82 o 
   8   1   3      351.24      312.59     27.22 o 
   9   1   3       49.12       52.48     19.55 o 
  10   1   3        6.60        8.87     10.92 o 
  11   1   3        8.27       14.93     15.77 o 
  12   1   3        6.88        7.89     24.63 o 
  13   1   3        1.89       14.51     17.41 o 
  14   1   3        0.06        9.13     14.69 o 
  15   1   3       57.26       44.32     14.18 o 
  16   1   3        7.93       20.14     18.62 o 
  17   1   3        2.33       17.89     13.33 o 
  18   1   3        0.20       34.56     15.06 o 
  19   1   3        1.34       31.74     16.73 o 
 -21   2   3        2.93       27.79     14.46 o 
 -20   2   3        3.79        9.30     12.93 o 
 -19   2   3        2.90       21.71     13.22 o 
 -18   2   3        7.41       20.53     15.01 o 
 -17   2   3       36.60       41.24     15.19 o 
 -16   2   3        2.73       25.17     18.87 o 
 -15   2   3       22.39       24.37     17.85 o 
 -14   2   3       14.75       18.12     17.96 o 
 -13   2   3        8.34       57.65     16.06 o 
 -12   2   3      199.21      223.02     21.36 o 
 -11   2   3      115.02       97.53     15.29 o 
 -10   2   3       93.26       69.27     13.16 o 
  -9   2   3       26.04       19.42     13.30 o 
  -8   2   3      423.99      431.94     28.75 o 
  -7   2   3        5.61       27.04      9.47 o 
  -6   2   3     1697.57     1692.07     34.22 o 
  -5   2   3     3836.40     4062.32     66.89 o 
  -4   2   3      103.64      120.14     12.33 o 
  -3   2   3       12.36       19.55      9.06 o 
  -2   2   3     3561.17     3507.52     59.25 o 
  -1   2   3      145.43      162.07     16.18 o 
   0   2   3    21097.80    21275.65    300.30 o 
   1   2   3       37.24       64.35     14.16 o 
   2   2   3        3.97       28.52      8.37 o 
   3   2   3      733.47      659.09     22.34 o 
   4   2   3     1785.28     1773.94     36.21 o 
   5   2   3        8.15       10.35     10.09 o 
   6   2   3       63.76       69.94     11.25 o 
   7   2   3      263.06      287.98     22.52 o 
   8   2   3      229.58      236.50     20.90 o 
   9   2   3       20.84       49.27     15.67 o 
  10   2   3      251.46      280.44     22.89 o 
  11   2   3       55.16       62.25     13.94 o 
  12   2   3       90.79       78.33     19.14 o 
  13   2   3       35.35       29.55     13.85 o 
  14   2   3       36.18       24.71     20.47 o 
  15   2   3       22.02       24.71     14.77 o 
  16   2   3       12.65        8.99     11.45 o 
  17   2   3       21.05       19.44     19.17 o 
  18   2   3       17.00       29.29     20.78 o 
  19   2   3       13.52       34.64     20.50 o 
 -20   3   3        4.03      -14.01      9.34 o 
 -19   3   3        1.32       21.73     13.93 o 
 -18   3   3        0.33        2.76     17.02 o 
 -17   3   3        4.65       19.23     12.67 o 
 -16   3   3       24.33       83.18     23.62 o 
 -15   3   3      158.99       88.51     17.03 o 
 -14   3   3      866.25      869.55     78.30 o 
 -13   3   3       26.10       53.97     21.52 o 
 -12   3   3       19.31       22.10     14.62 o 
 -11   3   3       58.73       67.54     12.14 o 
 -10   3   3       89.81       78.77     12.60 o 
  -9   3   3       63.77       55.82     13.70 o 
  -8   3   3       12.12       19.09     11.48 o 
  -7   3   3     1143.95     1161.28     33.99 o 
  -6   3   3      281.31      291.05     21.35 o 
  -5   3   3     2913.09     2935.61     81.10 o 
  -4   3   3        0.70       20.83      9.77 o 
  -3   3   3      101.06       84.83     11.44 o 
  -2   3   3      121.24      113.01     11.93 o 
  -1   3   3     6882.90     6813.19    106.20 o 
   0   3   3      620.61      608.57     20.98 o 
   1   3   3     2241.61     2293.52     42.18 o 
   2   3   3       71.77       84.36     10.99 o 
   3   3   3        4.42       11.57      8.09 o 
   4   3   3      135.90      114.96     13.28 o 
   5   3   3       84.07       83.05     10.87 o 
   6   3   3      238.23      213.26     21.59 o 
   7   3   3     1293.87     1279.09     40.20 o 
   8   3   3      199.03      198.30     19.41 o 
   9   3   3      507.59      512.20     23.92 o 
  10   3   3      297.54      288.15     21.04 o 
  11   3   3      177.01      194.85     23.01 o 
  12   3   3       62.75       60.58     19.08 o 
  13   3   3       55.64       39.95     13.40 o 
  14   3   3       81.35      122.34     16.61 o 
  15   3   3       13.00       20.91     18.30 o 
  16   3   3       22.97       36.17     18.57 o 
  17   3   3       14.65       41.32     14.02 o 
  18   3   3        0.55       -1.45     19.95 o 
  19   3   3        0.07       55.57     25.73 o 
 -20   4   3        1.06       -3.56     12.13 o 
 -19   4   3       12.41        6.12     12.37 o 
 -18   4   3       31.10       23.47     19.50 o 
 -17   4   3       53.90       64.32     21.71 o 
 -16   4   3       30.51       30.36     13.26 o 
 -15   4   3       88.67       59.90     19.98 o 
 -14   4   3       43.50       33.55     13.30 o 
 -13   4   3      418.63      447.91     34.24 o 
 -12   4   3        0.02       28.83     16.87 o 
 -11   4   3       92.49       71.41     17.85 o 
 -10   4   3      162.69      164.37     19.98 o 
  -9   4   3      508.50      499.08     21.05 o 
  -8   4   3     1526.53     1507.37     39.18 o 
  -7   4   3        9.20       37.47     14.82 o 
  -6   4   3     2256.34     2166.58     56.57 o 
  -5   4   3      905.61      909.23     30.02 o 
  -4   4   3      385.86      350.01     20.90 o 
  -3   4   3      726.71      734.81     23.39 o 
  -2   4   3     1667.17     1588.75     32.31 o 
  -1   4   3     1154.23     1034.86     32.99 o 
   0   4   3       16.40       28.09     10.67 o 
   1   4   3       70.66      104.92     11.76 o 
   2   4   3     3408.96     3378.82     60.06 o 
   3   4   3       40.66       32.43      8.82 o 
   4   4   3      121.90      104.46     13.04 o 
   5   4   3      299.70      276.84     21.28 o 
   6   4   3      830.58      835.58     39.02 o 
   7   4   3      589.74      618.69     43.12 o 
   8   4   3      232.36      217.58     20.24 o 
   9   4   3      505.74      475.18     21.32 o 
  10   4   3      221.39      198.01     20.59 o 
  11   4   3       11.74        5.95      8.40 o 
  12   4   3       57.11       70.93     16.28 o 
  13   4   3       45.10       35.65     15.42 o 
  14   4   3       11.10       11.47     19.47 o 
  15   4   3        2.23        8.63     15.36 o 
  16   4   3        0.01       17.72     12.66 o 
  17   4   3        0.02       35.48     28.31 o 
  18   4   3        6.66       38.33     20.59 o 
  19   4   3        0.34        6.48     33.53 o 
 -20   5   3        1.95       13.05     13.61 o 
 -19   5   3        0.24        9.15     11.87 o 
 -18   5   3        0.57        3.25     16.30 o 
 -17   5   3       68.91       43.81     15.05 o 
 -16   5   3       16.16        5.38     14.63 o 
 -15   5   3        0.04       -6.73     14.69 o 
 -14   5   3       11.78       23.42     17.87 o 
 -13   5   3        1.03       13.13     12.21 o 
 -12   5   3       36.00       16.81     12.85 o 
 -11   5   3      127.20      100.49     16.46 o 
 -10   5   3        0.26       16.48     11.96 o 
  -9   5   3        0.98       27.67     14.12 o 
  -8   5   3        7.12       17.19      9.06 o 
  -7   5   3      248.79      221.18     20.25 o 
  -6   5   3       78.70      122.34     14.76 o 
  -5   5   3      271.58      260.40     22.51 o 
  -4   5   3      488.62      489.55     26.89 o 
  -3   5   3      126.44       80.95     10.86 o 
  -2   5   3      387.56      368.91     18.00 o 
  -1   5   3      452.25      407.97     18.07 o 
   0   5   3      286.35      241.03     18.63 o 
   1   5   3      303.25      324.16     19.01 o 
   2   5   3      411.26      395.62     26.72 o 
   3   5   3        1.97       15.40      8.22 o 
   4   5   3       25.82        8.11      9.70 o 
   5   5   3      192.52      243.57     19.72 o 
   6   5   3       49.45       31.87      9.64 o 
   7   5   3      183.72      197.75     22.71 o 
   8   5   3      195.87      218.19     22.26 o 
   9   5   3      291.83      287.82     23.54 o 
  10   5   3       45.50      119.30     24.37 o 
  11   5   3       37.96       42.56     17.03 o 
  12   5   3        9.90       31.31     23.31 o 
  13   5   3      141.66      158.23     23.64 o 
  14   5   3        9.30       32.26     18.20 o 
  15   5   3        0.02       82.57     24.00 o 
  16   5   3        0.00       41.14     24.58 o 
  17   5   3        0.00       16.86     19.85 o 
  18   5   3        1.03      -34.47     22.98 o 
 -19   6   3        0.80        5.35     14.06 o 
 -18   6   3        0.15        4.81     16.44 o 
 -17   6   3       29.65       21.82     11.83 o 
 -16   6   3        0.39        1.31     14.55 o 
 -15   6   3       21.94       44.38     16.63 o 
 -14   6   3        7.99       12.40     17.32 o 
 -13   6   3       52.22       38.05     14.54 o 
 -12   6   3        3.78       14.24     16.79 o 
 -11   6   3       72.27       50.74     15.00 o 
 -10   6   3       25.59       26.65     16.18 o 
  -9   6   3      130.47      155.51     20.03 o 
  -8   6   3       13.36       35.04      9.62 o 
  -7   6   3       94.27       78.42     11.90 o 
  -6   6   3      109.94      127.18     14.23 o 
  -5   6   3      140.48      125.54     15.05 o 
  -4   6   3      154.26      162.68     16.07 o 
  -3   6   3        0.62       11.06      6.70 o 
  -2   6   3      182.81      146.41     18.90 o 
  -1   6   3      391.58      397.80     25.71 o 
   0   6   3      134.70      156.35     17.96 o 
   1   6   3      758.18      827.28     28.21 o 
   2   6   3      395.07      420.83     27.57 o 
   3   6   3       16.94       29.53     11.57 o 
   4   6   3        3.94       13.27      7.53 o 
   5   6   3       12.25       12.64     11.30 o 
   6   6   3      617.30      605.58     30.54 o 
   7   6   3      562.91      617.55     38.00 o 
   8   6   3        9.06        3.88     15.77 o 
   9   6   3      864.05      796.02     98.07 o 
  10   6   3      385.78      386.94     33.71 o 
  11   6   3      119.65       77.07     19.56 o 
  12   6   3        7.04        9.79     26.84 o 
  13   6   3       13.88       56.23     19.56 o 
  14   6   3       41.09       56.71     27.59 o 
  15   6   3        9.05       27.26     18.76 o 
  16   6   3       38.16       64.87     26.17 o 
  17   6   3       21.31       43.29     17.22 o 
  18   6   3       69.74       76.83     18.62 o 
 -19   7   3        1.77        2.74     13.87 o 
 -18   7   3        1.05      -16.65     16.96 o 
 -17   7   3        1.60       18.60     15.72 o 
 -16   7   3       13.47       16.14     15.33 o 
 -15   7   3       49.82       23.54     13.34 o 
 -14   7   3       24.49       16.36     10.64 o 
 -13   7   3       98.84       99.40     15.94 o 
 -12   7   3        1.17       -7.85     12.73 o 
 -11   7   3      205.93      197.17     25.22 o 
 -10   7   3       50.05       66.70     21.05 o 
  -9   7   3       29.38       23.59     16.05 o 
  -8   7   3       13.27       18.86     11.45 o 
  -7   7   3        4.86       16.62      7.78 o 
  -6   7   3       21.61       31.11     11.06 o 
  -5   7   3        0.14       14.85     15.29 o 
  -4   7   3      154.21      155.00     17.36 o 
  -3   7   3      334.88      285.43     27.45 o 
  -2   7   3     1502.45     1517.86     53.50 o 
  -1   7   3       46.74       70.63     12.85 o 
   0   7   3     1005.31     1092.14     38.35 o 
   1   7   3      231.71      238.63     20.93 o 
   2   7   3       30.35       33.84     11.96 o 
   3   7   3        0.08        4.02      6.11 o 
   4   7   3      170.99      185.06     18.59 o 
   5   7   3      356.39      369.57     22.76 o 
   6   7   3       59.45       28.82     12.93 o 
   7   7   3        0.65       11.66     13.41 o 
   8   7   3      455.36      453.91     30.57 o 
   9   7   3       18.32       23.68     15.62 o 
  10   7   3      496.30      501.93     37.76 o 
  11   7   3       12.26       54.21     27.59 o 
  12   7   3      161.03      134.56     26.97 o 
  13   7   3        0.26       12.22     19.96 o 
  14   7   3       23.30       24.32     19.54 o 
  15   7   3       48.39       61.86     21.93 o 
  16   7   3        0.54       45.41     19.81 o 
  17   7   3       16.11       45.95     23.00 o 
 -18   8   3        5.14        6.54     14.50 o 
 -17   8   3        0.90       37.19     23.40 o 
 -16   8   3        5.88       -5.20     10.82 o 
 -15   8   3        0.46       18.23     17.68 o 
 -14   8   3       16.72       14.03     18.24 o 
 -13   8   3        1.01       16.69     12.40 o 
 -12   8   3        0.84       -4.06     13.67 o 
 -11   8   3       79.02       89.35     14.85 o 
 -10   8   3      571.13      559.06     50.68 o 
  -9   8   3      152.48      159.13     22.70 o 
  -8   8   3       10.46       26.09     13.25 o 
  -7   8   3       11.23       -0.58     11.45 o 
  -6   8   3        3.33       15.55     16.76 o 
  -5   8   3        0.30        5.91     13.19 o 
  -4   8   3      145.38      132.76     16.96 o 
  -3   8   3       66.77       80.36     18.91 o 
  -2   8   3      454.90      488.69     23.20 o 
  -1   8   3      730.30      716.10     31.22 o 
   0   8   3      221.02      250.67     23.42 o 
   1   8   3       74.22      115.18     17.72 o 
   2   8   3        5.16       13.88      9.50 o 
   3   8   3       86.29      113.04     16.11 o 
   4   8   3      125.98      119.01     16.52 o 
   5   8   3      125.32      145.31     17.14 o 
   6   8   3      263.80      237.37     19.87 o 
   7   8   3        6.07       -7.45     13.58 o 
   8   8   3      102.35       69.29     19.55 o 
   9   8   3      154.45      172.48     24.92 o 
  10   8   3        6.54       47.17     22.78 o 
  11   8   3      154.74      165.53     24.75 o 
  12   8   3        1.55       25.55     17.79 o 
  13   8   3        2.81       23.08     20.28 o 
  14   8   3        4.98        6.93     19.40 o 
  15   8   3        2.50       40.05     19.34 o 
  16   8   3        2.71       32.88     19.77 o 
  17   8   3        7.40       35.58     23.56 o 
 -17   9   3        0.40       12.07     13.01 o 
 -16   9   3        0.43        4.70     16.61 o 
 -15   9   3        6.90       14.85     15.55 o 
 -14   9   3       19.68       43.90     18.63 o 
 -13   9   3      133.59      112.44     20.70 o 
 -12   9   3      185.94      136.98     28.02 o 
 -11   9   3       63.84       82.43     22.73 o 
 -10   9   3       11.28        6.53     12.44 o 
  -9   9   3        3.99       37.27     20.30 o 
  -8   9   3       79.21      117.91     20.55 o 
  -7   9   3        3.18       14.25     14.29 o 
  -6   9   3      119.83       86.61     23.30 o 
  -5   9   3        2.40        8.76      9.73 o 
  -4   9   3      434.11      418.85     32.30 o 
  -3   9   3      999.93      974.32     65.58 o 
  -2   9   3      617.07      636.15     46.37 o 
  -1   9   3      512.23      474.54     33.52 o 
   0   9   3       88.34      118.96     21.02 o 
   1   9   3        1.46        5.46     13.48 o 
   2   9   3       16.23       18.25     12.93 o 
   3   9   3       51.33       50.94     14.52 o 
   4   9   3        7.81        7.02      8.65 o 
   5   9   3        0.36       -6.99     10.56 o 
   6   9   3        1.14        4.72     12.25 o 
   7   9   3       39.57       35.89     12.93 o 
   8   9   3        0.24       -7.88     13.06 o 
   9   9   3       40.83       38.30     15.40 o 
  10   9   3       44.22       69.08     25.87 o 
  11   9   3        1.40       -0.03     19.35 o 
  12   9   3        6.34       22.78     18.93 o 
  13   9   3       36.08       47.86     23.64 o 
  14   9   3        0.05        2.45     18.93 o 
  15   9   3       20.02       20.72     18.82 o 
  16   9   3        2.47        0.89     19.65 o 
 -16  10   3        0.00        1.96     12.31 o 
 -15  10   3        1.10       24.11     14.35 o 
 -14  10   3       28.94       11.19     17.97 o 
 -13  10   3        7.76        2.53     13.31 o 
 -12  10   3       90.23       75.43     18.83 o 
 -11  10   3       72.42       54.70     14.73 o 
 -10  10   3        3.80       27.07     15.84 o 
  -9  10   3       16.09       42.02     13.90 o 
  -8  10   3       18.35       33.98     13.94 o 
  -7  10   3       36.82       52.03     15.48 o 
  -6  10   3        3.71       15.60     12.08 o 
  -5  10   3        4.73       41.99     15.67 o 
  -4  10   3       64.62       73.08     17.94 o 
  -3  10   3      345.66      349.46     29.73 o 
  -2  10   3      441.58      443.34     36.16 o 
  -1  10   3       76.02       71.83     18.48 o 
   0  10   3      118.42      122.09     26.20 o 
   1  10   3      105.87      101.60     17.31 o 
   2  10   3       14.97       17.64     12.37 o 
   3  10   3       59.51       59.62     14.23 o 
   4  10   3        7.32       20.23     14.29 o 
   5  10   3        4.85        3.13     13.59 o 
   6  10   3        6.65       11.96      7.44 o 
   7  10   3       65.08       61.28     25.17 o 
   8  10   3        6.25        1.16     12.88 o 
   9  10   3      115.44      100.72     22.62 o 
  10  10   3       39.99       30.41     16.36 o 
  11  10   3       11.54       30.32     15.09 o 
  12  10   3       11.26       17.26     17.00 o 
  13  10   3        3.34       30.52     17.77 o 
  14  10   3        7.64       16.07     15.77 o 
  15  10   3        2.63        8.28     19.55 o 
 -15  11   3        0.11       27.52     15.11 o 
 -14  11   3        0.90        2.08     12.47 o 
 -13  11   3        1.22        5.69     15.71 o 
 -12  11   3       41.83       44.21     15.72 o 
 -11  11   3        8.27        7.78     10.10 o 
 -10  11   3        4.58       19.03     23.63 o 
  -9  11   3        2.83       -0.35     19.12 o 
  -8  11   3       73.54       37.98     16.46 o 
  -7  11   3       16.72        9.30     11.25 o 
  -6  11   3       14.04       41.72     26.64 o 
  -5  11   3        0.55       14.02     12.31 o 
  -4  11   3        1.48       16.89     14.70 o 
  -3  11   3      148.88      149.61     20.21 o 
  -2  11   3       75.53       70.28     25.03 o 
  -1  11   3       13.05       43.00     24.69 o 
   0  11   3       42.32       46.69     16.56 o 
   1  11   3       49.40       65.87     15.92 o 
   2  11   3        0.55        6.37     14.42 o 
   3  11   3        5.46       25.99     15.46 o 
   4  11   3       21.51       32.56     19.27 o 
   5  11   3        5.99       26.31     20.24 o 
   6  11   3       38.23       53.31     16.13 o 
   7  11   3       17.87       23.99     16.78 o 
   8  11   3       29.92       30.57     23.08 o 
   9  11   3       15.58       15.80     12.97 o 
  10  11   3       27.86       30.94     13.69 o 
  11  11   3        4.84        7.13     17.06 o 
  12  11   3        1.02       10.64     12.05 o 
  13  11   3        0.61       11.92     22.78 o 
  14  11   3        6.38       -8.84     16.55 o 
 -13  12   3        0.27       20.03     16.47 o 
 -12  12   3        0.06       12.03     17.52 o 
 -11  12   3       13.91       14.11     12.45 o 
 -10  12   3        7.10       33.87     19.25 o 
  -9  12   3        1.52       17.75     11.99 o 
  -8  12   3        4.03        8.48     17.22 o 
  -7  12   3       34.52       66.84     22.57 o 
  -6  12   3       91.91       70.21     16.70 o 
  -5  12   3       34.38       53.80     23.87 o 
  -4  12   3       66.74       76.23     17.24 o 
  -3  12   3        1.46      -10.76     13.93 o 
  -2  12   3       78.65      105.02     43.96 o 
  -1  12   3       11.96       22.39     20.73 o 
   0  12   3        0.16       17.39     25.66 o 
   1  12   3       12.07       26.48     18.03 o 
   2  12   3        0.63       18.61     16.66 o 
   3  12   3       19.33       41.54     18.75 o 
   4  12   3       32.62       36.93     13.91 o 
   5  12   3       15.83        8.66      9.82 o 
   6  12   3        7.22       -0.76     17.09 o 
   7  12   3        0.30       -2.17     21.87 o 
   8  12   3        1.91       13.12     21.16 o 
   9  12   3        5.47       26.82     38.34 o 
  10  12   3       18.50       45.65     15.36 o 
  11  12   3        0.15       26.57     14.17 o 
  12  12   3        1.10       38.98     23.94 o 
 -12  13   3        0.01        3.98     12.39 o 
 -11  13   3        0.70       12.83     18.05 o 
 -10  13   3        0.42       31.02     18.74 o 
  -9  13   3        5.21       17.97     26.23 o 
  -8  13   3        2.60       35.00     17.59 o 
  -7  13   3        0.01        2.03     13.16 o 
  -6  13   3        0.33       27.50     22.32 o 
  -5  13   3        2.13       16.54     16.61 o 
  -4  13   3        4.61       11.45     19.59 o 
  -3  13   3        3.80        6.20     13.14 o 
  -2  13   3       13.60       16.99     13.84 o 
  -1  13   3        9.64       -2.71     15.13 o 
   0  13   3        0.25      -14.99     17.24 o 
   1  13   3        8.32       18.04     16.22 o 
   2  13   3        0.35       13.91     17.24 o 
   3  13   3        0.99       -9.00     22.16 o 
   4  13   3       23.97       55.46     21.19 o 
   5  13   3        4.64       15.81     12.84 o 
   6  13   3        0.99       -4.85     16.41 o 
   7  13   3        0.00      -13.11     16.76 o 
   8  13   3        9.33       21.62     14.40 o 
   9  13   3        0.98      -15.08     25.44 o 
  10  13   3        4.72       21.36     27.96 o 
 -10  14   3        3.77        9.47     12.69 o 
  -9  14   3        0.24        1.80     12.14 o 
  -8  14   3        0.42       -4.14     10.32 o 
  -7  14   3        4.58        3.49      8.85 o 
  -6  14   3        9.40       11.84     12.71 o 
  -5  14   3        3.33       -1.01     10.33 o 
  -4  14   3        1.96        7.35     14.76 o 
  -3  14   3       20.75       32.15     22.52 o 
  -2  14   3        4.51       12.67     18.41 o 
  -1  14   3        0.02       -2.60     14.57 o 
   0  14   3        0.17       39.79     28.49 o 
   1  14   3        2.83        6.38     22.38 o 
   2  14   3        0.97        2.99     10.38 o 
   3  14   3       14.93       36.60     18.21 o 
   4  14   3       11.81       12.01     20.55 o 
   5  14   3        0.06       15.61     13.99 o 
   6  14   3        2.63       14.00     16.38 o 
   7  14   3        1.47       -4.92     16.97 o 
   8  14   3        0.17       36.46     18.05 o 
  -6  15   3        3.08        8.70     20.41 o 
  -5  15   3       18.75       19.15     12.58 o 
  -4  15   3       19.27       15.24     16.55 o 
  -3  15   3        6.51       18.53     15.59 o 
  -2  15   3        8.07       18.36     14.45 o 
  -1  15   3        0.18       16.76     16.85 o 
   0  15   3        1.09       29.00     18.27 o 
   1  15   3        0.81        2.71     15.78 o 
   2  15   3        7.26       -1.89     14.03 o 
   3  15   3        0.56       30.30     13.54 o 
   4  15   3        7.57       -8.15     23.77 o 
   5  15   3        0.14       15.54     21.04 o 
 -20   0   4        6.47       15.81     24.68 o 
 -19   0   4        0.03       46.76     26.85 o 
 -18   0   4       20.71       31.45     26.50 o 
 -17   0   4        0.31       12.47     21.69 o 
 -16   0   4       79.97       98.23     31.15 o 
 -15   0   4      102.24      102.84     33.14 o 
 -14   0   4      635.31      657.09     64.14 o 
 -13   0   4      283.64      307.96     37.71 o 
 -12   0   4      295.49      242.03     32.13 o 
 -11   0   4       95.64      105.80     32.92 o 
 -10   0   4        0.33       20.64     37.91 o 
  -9   0   4        0.07        9.42     15.23 o 
  -8   0   4      647.17      559.38     49.86 o 
  -7   0   4       48.50       25.15     19.94 o 
  -6   0   4       46.78       41.06     17.19 o 
  -5   0   4      182.35      193.35     22.17 o 
  -4   0   4     3103.01     3232.73     95.44 o 
  -3   0   4     1517.13     1366.15     51.49 o 
  -2   0   4     4328.23     4192.91     89.23 o 
  -1   0   4     1765.69     1610.84     44.64 o 
   0   0   4      352.15      383.48     35.67 o 
   1   0   4     1490.48     1460.73     50.78 o 
   2   0   4       11.04       50.05     27.17 o 
   3   0   4      183.13      175.18     20.53 o 
   4   0   4      202.08      235.93     26.58 o 
   5   0   4      789.16      773.55     42.91 o 
   6   0   4        6.50       43.92     30.90 o 
   7   0   4      783.91      778.18     52.39 o 
   8   0   4     1998.99     1979.95    106.30 o 
   9   0   4      736.35      815.57     61.70 o 
  10   0   4      132.69       92.80     21.70 o 
  11   0   4      316.85      378.35     35.31 o 
  12   0   4      513.11      527.46     55.27 o 
  13   0   4      186.09      217.15     35.09 o 
  14   0   4       14.86       69.51     38.82 o 
  15   0   4       20.03      -10.17     22.93 o 
  16   0   4       39.05       84.16     34.17 o 
  17   0   4       10.39       -0.49     24.79 o 
  18   0   4        4.25       11.33     15.56 o 
  19   0   4        2.17       -2.61     15.17 o 
 -20   1   4        1.21       19.75     17.06 o 
 -19   1   4        4.71       19.25     14.64 o 
 -18   1   4        4.65       27.24     19.16 o 
 -17   1   4        5.43      -11.08     16.23 o 
 -16   1   4        1.32       18.32     16.50 o 
 -15   1   4      333.45      328.03     33.45 o 
 -14   1   4       18.44       38.88     20.71 o 
 -13   1   4        6.91       23.36     15.14 o 
 -12   1   4       46.82       65.89     16.17 o 
 -11   1   4       11.13        7.21     13.10 o 
 -10   1   4       56.67       94.25     15.23 o 
  -9   1   4       91.82      103.36     13.01 o 
  -8   1   4       46.67       40.44      8.53 o 
  -7   1   4      138.08      113.01     14.59 o 
  -6   1   4     2348.97     2266.97     54.41 o 
  -5   1   4      126.33      103.76     12.58 o 
  -4   1   4     2627.09     2549.63     55.49 o 
  -3   1   4       52.20       62.95     12.97 o 
  -2   1   4     1380.34     1337.84     33.46 o 
  -1   1   4      560.97      573.62     19.67 o 
   0   1   4      894.90      913.43     29.12 o 
   1   1   4        0.16       20.28      8.43 o 
   2   1   4        9.05       11.82     10.22 o 
   3   1   4      220.73      169.33     14.16 o 
   4   1   4       55.69       45.80     13.43 o 
   5   1   4     1305.58     1314.56     33.28 o 
   6   1   4      468.03      421.32     27.96 o 
   7   1   4      123.12       96.04     14.65 o 
   8   1   4       52.46       56.93     16.32 o 
   9   1   4       88.12       82.60     18.13 o 
  10   1   4      114.30      103.69     17.54 o 
  11   1   4       22.36       30.08     21.07 o 
  12   1   4        8.36       24.39     13.27 o 
  13   1   4        2.54       20.71     12.95 o 
  14   1   4        1.92       26.70     18.55 o 
  15   1   4        0.39       33.38     14.63 o 
  16   1   4       31.95       65.06     18.36 o 
  17   1   4        8.34       26.42     22.38 o 
  18   1   4        8.74       33.30     17.93 o 
  19   1   4        9.72        5.28     19.79 o 
 -20   2   4        9.25       17.22     13.14 o 
 -19   2   4        0.95       18.87     14.18 o 
 -18   2   4       24.06       31.53     17.51 o 
 -17   2   4        2.70       14.05     14.98 o 
 -16   2   4        4.20       27.11     22.45 o 
 -15   2   4       12.41       64.62     28.71 o 
 -14   2   4       11.97       31.70     21.04 o 
 -13   2   4      137.30      166.74     20.92 o 
 -12   2   4       81.81       84.30     15.86 o 
 -11   2   4      331.24      359.57     20.90 o 
 -10   2   4       42.08       68.99     17.61 o 
  -9   2   4       46.85       67.32     13.53 o 
  -8   2   4      120.77      112.37     16.27 o 
  -7   2   4       13.41       25.12     10.71 o 
  -6   2   4      417.71      351.43     26.89 o 
  -5   2   4      125.75      129.91     17.06 o 
  -4   2   4       46.44       30.01     12.07 o 
  -3   2   4       49.99       42.63     10.03 o 
  -2   2   4     1870.31     1868.96     38.92 o 
  -1   2   4     2955.08     2994.66     67.78 o 
   0   2   4     5124.88     5078.13     81.21 o 
   1   2   4     1403.97     1347.04     29.95 o 
   2   2   4       27.57       42.00      9.89 o 
   3   2   4      702.16      716.07     25.78 o 
   4   2   4        9.13       52.23     12.04 o 
   5   2   4     1381.24     1390.17     37.97 o 
   6   2   4      804.96      831.51     40.14 o 
   7   2   4        5.64        8.09     12.92 o 
   8   2   4      326.34      312.05     18.31 o 
   9   2   4       65.92       70.59     12.80 o 
  10   2   4        5.78       26.95     18.27 o 
  11   2   4      142.39      142.83     20.76 o 
  12   2   4        0.53       11.70     16.25 o 
  13   2   4       19.61       28.29     17.39 o 
  14   2   4        8.97       12.48     16.66 o 
  15   2   4       13.55       24.04     18.25 o 
  16   2   4       35.73       30.09     15.23 o 
  17   2   4        6.59       14.14     12.68 o 
  18   2   4        0.95        4.11     16.45 o 
  19   2   4        2.96       12.10     26.05 o 
 -20   3   4        0.09       11.77     12.43 o 
 -19   3   4        0.27       37.65     25.54 o 
 -18   3   4        5.41        7.62     17.04 o 
 -17   3   4        5.26       13.93     14.35 o 
 -16   3   4       63.09       86.25     24.63 o 
 -15   3   4       39.78       58.76     22.71 o 
 -14   3   4       30.35       23.42     18.60 o 
 -13   3   4        3.74       23.92     18.72 o 
 -12   3   4        1.98        3.01     16.94 o 
 -11   3   4       48.29       49.12     12.86 o 
 -10   3   4       43.23       27.19     13.40 o 
  -9   3   4       27.72       37.59     14.28 o 
  -8   3   4      307.08      287.01     27.78 o 
  -7   3   4     1306.09     1268.40     39.97 o 
  -6   3   4      514.15      581.78     37.11 o 
  -5   3   4      114.33      149.97     17.74 o 
  -4   3   4      373.74      388.25     20.60 o 
  -3   3   4        7.80        8.64     14.24 o 
  -2   3   4      750.47      751.37     24.49 o 
  -1   3   4      438.92      428.43     18.67 o 
   0   3   4      112.15      110.66     12.36 o 
   1   3   4     4487.70     4581.45     75.25 o 
   2   3   4     1027.53     1045.95     32.91 o 
   3   3   4        7.64        9.96      8.41 o 
   4   3   4       58.99       50.54     11.28 o 
   5   3   4      524.28      520.73     30.30 o 
   6   3   4      408.42      428.11     26.39 o 
   7   3   4      412.23      404.59     22.68 o 
   8   3   4       10.23       25.34      9.65 o 
   9   3   4      893.26      891.78     55.44 o 
  10   3   4       99.80       82.38     17.93 o 
  11   3   4        2.56        2.98     20.01 o 
  12   3   4        3.22       33.62     18.51 o 
  13   3   4      121.49       87.80     22.62 o 
  14   3   4        2.76       53.40     15.36 o 
  15   3   4        1.16       29.36     15.37 o 
  16   3   4       14.19       25.27     19.60 o 
  17   3   4       21.86       26.36     21.94 o 
  18   3   4       33.26        9.18     16.43 o 
 -20   4   4        0.99       21.44     17.09 o 
 -19   4   4        1.59       11.63     16.01 o 
 -18   4   4        1.55       13.17     20.38 o 
 -17   4   4        4.34       26.74     12.90 o 
 -16   4   4        0.35       14.48     15.21 o 
 -15   4   4        9.29       45.18     23.60 o 
 -14   4   4       42.87       57.92     14.90 o 
 -13   4   4        1.39       44.76     17.69 o 
 -12   4   4        0.34        4.59     13.67 o 
 -11   4   4      127.70      138.35     19.54 o 
 -10   4   4       88.72       76.20     17.61 o 
  -9   4   4       78.60       84.17     14.41 o 
  -8   4   4        0.56       20.67     16.66 o 
  -7   4   4      666.74      751.65     33.52 o 
  -6   4   4      521.05      601.83     41.53 o 
  -5   4   4      148.94      159.33     16.96 o 
  -4   4   4       27.41       39.41     14.58 o 
  -3   4   4      912.84      862.80     27.55 o 
  -2   4   4       20.10       37.40      9.60 o 
  -1   4   4      197.44      207.61     14.86 o 
   0   4   4      118.90      122.87     13.54 o 
   1   4   4      187.76      182.30     15.18 o 
   2   4   4     1148.41     1134.56     30.99 o 
   3   4   4      173.32      186.40     17.41 o 
   4   4   4      825.07      818.04     28.62 o 
   5   4   4        0.20       22.62     14.24 o 
   6   4   4        9.83       31.90     13.01 o 
   7   4   4       12.88       25.56     14.59 o 
   8   4   4      463.83      442.48     23.72 o 
   9   4   4        0.02        9.31     13.27 o 
  10   4   4       28.53       28.18     12.69 o 
  11   4   4      165.13      143.53     19.45 o 
  12   4   4       16.15       24.90     21.44 o 
  13   4   4       30.65       28.95     19.23 o 
  14   4   4       13.84       30.40     18.75 o 
  15   4   4       28.96       26.67     18.86 o 
  16   4   4        0.17        4.90     23.78 o 
  17   4   4       10.73       45.34     21.83 o 
  18   4   4        0.07       33.24     18.75 o 
 -19   5   4        3.37       39.43     11.73 o 
 -18   5   4        9.83       42.62     13.06 o 
 -17   5   4       15.37       23.27     18.70 o 
 -16   5   4       26.81       18.95     11.63 o 
 -15   5   4       32.93       49.47     31.57 o 
 -14   5   4       25.45       42.39     17.10 o 
 -13   5   4        8.98       16.30     11.34 o 
 -12   5   4       36.31       55.57     18.42 o 
 -11   5   4       44.16       25.08     15.34 o 
 -10   5   4      163.21      158.40     19.70 o 
  -9   5   4      298.03      303.41     23.53 o 
  -8   5   4      428.85      501.25     21.92 o 
  -7   5   4       95.56       93.76     12.83 o 
  -6   5   4       14.74       28.75      9.74 o 
  -5   5   4      140.98      123.23     14.40 o 
  -4   5   4      201.04      203.26     18.05 o 
  -3   5   4      227.72      231.01     21.43 o 
  -2   5   4      693.00      713.31     32.19 o 
  -1   5   4       37.67       45.83      9.01 o 
   0   5   4     2050.80     2110.18     50.26 o 
   1   5   4      973.38      963.26     32.34 o 
   2   5   4       50.86       57.66     11.78 o 
   3   5   4      152.55      192.95     18.49 o 
   4   5   4      415.82      454.98     26.41 o 
   5   5   4       43.65       30.31     11.15 o 
   6   5   4       75.44      108.37     16.34 o 
   7   5   4      124.37      127.49     18.95 o 
   8   5   4      295.96      288.13     21.25 o 
   9   5   4       16.67       18.41     15.17 o 
  10   5   4       30.79        8.61     20.65 o 
  11   5   4       80.51       50.29     18.20 o 
  12   5   4       11.22       37.21     19.17 o 
  13   5   4       22.01       41.39     22.02 o 
  14   5   4        0.03       29.99     21.46 o 
  15   5   4        4.02       18.62     22.87 o 
  16   5   4        3.30       17.69     21.90 o 
  17   5   4        0.27       19.55     23.48 o 
  18   5   4        0.26       60.86     33.81 o 
 -19   6   4        2.61       19.00     10.65 o 
 -18   6   4        0.33        3.99     13.82 o 
 -17   6   4        9.59       13.91     16.03 o 
 -16   6   4        0.12        9.28     13.83 o 
 -15   6   4        5.37       19.33     15.35 o 
 -14   6   4        0.33       15.38     14.44 o 
 -13   6   4        0.26        6.56     13.29 o 
 -12   6   4       47.09       53.31     17.83 o 
 -11   6   4       23.08       14.56     13.24 o 
 -10   6   4       80.68       80.77     19.87 o 
  -9   6   4        3.54       12.16     13.28 o 
  -8   6   4       17.31       48.45     14.15 o 
  -7   6   4      718.68      774.19     32.89 o 
  -6   6   4       73.20       64.74     11.31 o 
  -5   6   4       21.46       23.64     13.97 o 
  -4   6   4        2.25        3.66      7.23 o 
  -3   6   4      121.26      113.95     14.26 o 
  -2   6   4      125.29      121.66     15.81 o 
  -1   6   4     1549.10     1606.80     47.01 o 
   0   6   4      227.42      229.58     19.24 o 
   1   6   4      127.01      122.34     15.24 o 
   2   6   4        9.72       20.73      8.12 o 
   3   6   4       55.08       51.92      9.74 o 
   4   6   4        5.01       11.84      8.59 o 
   5   6   4       92.96       68.64     11.84 o 
   6   6   4        8.41        7.13      8.41 o 
   7   6   4       30.96       34.98     14.53 o 
   8   6   4       57.02       51.90     14.12 o 
   9   6   4      442.11      438.92     39.27 o 
  10   6   4       49.03       47.95     20.42 o 
  11   6   4       14.71        6.98     16.51 o 
  12   6   4        0.89       39.53     20.58 o 
  13   6   4       34.91       74.70     22.08 o 
  14   6   4        2.41       56.14     29.74 o 
  15   6   4        0.76       -9.00     22.38 o 
  16   6   4        0.11        9.68     19.83 o 
  17   6   4       15.89       56.42     19.05 o 
 -18   7   4        2.58        4.09     13.85 o 
 -17   7   4        6.19       15.12     14.06 o 
 -16   7   4        4.91       14.88     11.87 o 
 -15   7   4       44.35       16.49     12.95 o 
 -14   7   4       63.72       42.84     15.41 o 
 -13   7   4       33.15       47.30     15.35 o 
 -12   7   4        4.20       18.77     13.38 o 
 -11   7   4        7.74       28.42     13.05 o 
 -10   7   4       77.75       72.35     14.34 o 
  -9   7   4       32.79       21.51     13.73 o 
  -8   7   4       52.00       55.94     12.13 o 
  -7   7   4       57.87       70.29     14.73 o 
  -6   7   4       66.51       44.72     10.11 o 
  -5   7   4      284.77      249.35     19.83 o 
  -4   7   4      137.25      125.79     16.03 o 
  -3   7   4      106.78      117.24     15.98 o 
  -2   7   4       50.78       39.64     11.63 o 
  -1   7   4       67.28       59.03     10.21 o 
   0   7   4        3.10        3.32      7.82 o 
   1   7   4        2.66        9.18     13.78 o 
   2   7   4       10.37       30.66      9.72 o 
   3   7   4       98.51       84.58     12.93 o 
   4   7   4        1.01        7.88     11.12 o 
   5   7   4        2.72       11.45      8.10 o 
   6   7   4      230.20      209.67     22.30 o 
   7   7   4       16.43       11.85     16.32 o 
   8   7   4        7.69       31.81     24.47 o 
   9   7   4      274.35      264.46     29.37 o 
  10   7   4       23.07       48.73     15.51 o 
  11   7   4       24.55       36.29     18.42 o 
  12   7   4        0.01       -6.51     17.66 o 
  13   7   4        6.95       14.00     19.23 o 
  14   7   4       14.38        5.56     21.06 o 
  15   7   4       15.44       18.37     18.11 o 
  16   7   4       18.45       69.15     20.26 o 
  17   7   4        7.78       55.74     21.87 o 
 -18   8   4        0.04        2.50     19.82 o 
 -17   8   4        3.17        5.68     10.44 o 
 -16   8   4        4.40       -1.40     15.30 o 
 -15   8   4        5.40        3.03     10.71 o 
 -14   8   4        8.21       10.30     11.82 o 
 -13   8   4        4.56       20.90     18.56 o 
 -12   8   4        0.46        5.16     12.80 o 
 -11   8   4       10.26        0.69     13.05 o 
 -10   8   4       41.65       49.30     19.19 o 
  -9   8   4       41.05       21.71     11.92 o 
  -8   8   4        7.00        3.16     17.34 o 
  -7   8   4       13.50       19.42     12.57 o 
  -6   8   4        2.04       11.87      9.07 o 
  -5   8   4       13.08        7.60     11.48 o 
  -4   8   4       70.11       68.60     15.84 o 
  -3   8   4      232.32      230.30     20.11 o 
  -2   8   4       34.50       41.01     14.33 o 
  -1   8   4        3.03       22.11     12.69 o 
   0   8   4       41.69       65.06     13.28 o 
   1   8   4        0.70       13.27      7.71 o 
   2   8   4        5.23        7.38     11.54 o 
   3   8   4       26.85       27.37      6.89 o 
   4   8   4       10.62       23.61      9.13 o 
   5   8   4        0.75       12.29     13.15 o 
   6   8   4      225.09      289.08     36.94 o 
   7   8   4      110.18      107.85     19.66 o 
   8   8   4      103.70      109.05     19.66 o 
   9   8   4       92.90      113.94     20.22 o 
  10   8   4       68.62       75.65     23.66 o 
  11   8   4       10.43       15.09     24.90 o 
  12   8   4        0.38       12.23     25.69 o 
  13   8   4       22.12       50.22     24.32 o 
  14   8   4       31.62       51.82     19.15 o 
  15   8   4        3.78      -21.73     20.45 o 
  16   8   4       12.17       33.03     23.62 o 
 -17   9   4        2.45       -7.04     13.70 o 
 -16   9   4        0.01        4.64     13.52 o 
 -15   9   4        2.14       32.26     17.31 o 
 -14   9   4       11.93       -1.01     12.02 o 
 -13   9   4        0.69       -1.07     14.99 o 
 -12   9   4        4.79       -8.01     11.97 o 
 -11   9   4       68.58       59.25     17.14 o 
 -10   9   4       33.18        7.59     20.47 o 
  -9   9   4        8.21       36.50     14.01 o 
  -8   9   4       73.70       52.33     14.45 o 
  -7   9   4       19.39       11.93     11.08 o 
  -6   9   4        0.09        7.06     10.98 o 
  -5   9   4        2.64       -2.30      8.34 o 
  -4   9   4      300.81      304.54     26.04 o 
  -3   9   4      287.54      305.06     24.08 o 
  -2   9   4      550.33      537.17     38.52 o 
  -1   9   4        4.86       24.21     14.09 o 
   0   9   4       35.33       58.64     17.63 o 
   1   9   4       39.84       62.98     15.42 o 
   2   9   4       59.27       57.52     15.39 o 
   3   9   4        4.37       -5.19     13.71 o 
   4   9   4        5.23       12.08      8.15 o 
   5   9   4        7.32       17.14     17.01 o 
   6   9   4       11.19       10.82     10.08 o 
   7   9   4        3.08       37.48     31.67 o 
   8   9   4       15.53       43.47     16.34 o 
   9   9   4       89.40      107.30     19.19 o 
  10   9   4        1.18       12.85     19.80 o 
  11   9   4       21.83       44.83     21.41 o 
  12   9   4       16.43        6.12     17.99 o 
  13   9   4        1.00       28.09     16.57 o 
  14   9   4        3.76       21.68     16.99 o 
  15   9   4        0.84      -16.77     21.28 o 
 -16  10   4        2.05       12.04     12.61 o 
 -15  10   4        2.22       31.11     26.45 o 
 -14  10   4        1.06        4.36     16.75 o 
 -13  10   4        1.04       22.84     14.35 o 
 -12  10   4        0.19       -8.54     14.14 o 
 -11  10   4       18.22       -2.41     12.80 o 
 -10  10   4        4.09        3.29     20.37 o 
  -9  10   4       89.79       54.97     15.10 o 
  -8  10   4       24.84       27.36     13.93 o 
  -7  10   4       86.09       97.56     16.87 o 
  -6  10   4       51.56       72.38     15.97 o 
  -5  10   4       47.91       88.99     22.06 o 
  -4  10   4      132.90      115.15     20.44 o 
  -3  10   4       34.80       29.87     14.47 o 
  -2  10   4      132.53      174.69     23.73 o 
  -1  10   4      158.70      243.24     37.45 o 
   0  10   4      161.36      136.85     27.13 o 
   1  10   4        1.51       30.19     17.07 o 
   2  10   4        2.70       34.11     14.63 o 
   3  10   4        9.11       -4.24      7.48 o 
   4  10   4       24.13       15.18     10.25 o 
   5  10   4       13.34       14.31     10.37 o 
   6  10   4       19.98        7.32     15.50 o 
   7  10   4       37.80       52.82     13.53 o 
   8  10   4       15.33       18.55     15.59 o 
   9  10   4       39.28       37.24     19.83 o 
  10  10   4       16.54       62.66     29.24 o 
  11  10   4       11.62       35.14     25.85 o 
  12  10   4        0.53       27.49     15.43 o 
  13  10   4        0.26        9.09     27.15 o 
  14  10   4        0.16       13.05     17.58 o 
 -14  11   4        0.93        1.86     10.95 o 
 -13  11   4        0.02       12.71     12.48 o 
 -12  11   4        6.58       14.30     12.10 o 
 -11  11   4        0.00       33.06     29.92 o 
 -10  11   4       52.38       43.84     12.27 o 
  -9  11   4        0.00      -11.99      9.96 o 
  -8  11   4        3.79       -2.20     12.57 o 
  -7  11   4       32.44       32.07     16.48 o 
  -6  11   4       18.82       11.66     16.40 o 
  -5  11   4        8.65        3.74     17.17 o 
  -4  11   4       34.45       36.82     15.76 o 
  -3  11   4       47.99       54.87     20.13 o 
  -2  11   4       45.81       62.20     20.54 o 
  -1  11   4       26.82       29.17     23.81 o 
   0  11   4        5.65       28.22     14.33 o 
   1  11   4       34.85       56.96     15.16 o 
   2  11   4       13.64       16.91     14.51 o 
   3  11   4       25.51       40.34     16.26 o 
   4  11   4        1.56       27.53     21.01 o 
   5  11   4       10.31       13.86     16.74 o 
   6  11   4        9.04       10.05     22.98 o 
   7  11   4        5.26       11.94     11.89 o 
   8  11   4       10.68       20.53     19.47 o 
   9  11   4       21.39       25.56     23.91 o 
  10  11   4        0.97       10.67     15.34 o 
  11  11   4        1.09        7.23     19.08 o 
  12  11   4       19.62       11.48     16.07 o 
  13  11   4        7.24       -5.39     15.39 o 
 -13  12   4        0.49        4.05     15.30 o 
 -12  12   4        0.25        6.40     15.91 o 
 -11  12   4        3.13        6.28     17.31 o 
 -10  12   4        7.63       10.23     13.23 o 
  -9  12   4        4.79      -14.21     14.52 o 
  -8  12   4        4.70       34.31     15.38 o 
  -7  12   4        2.39       -1.10     30.01 o 
  -6  12   4       14.01       47.66     16.80 o 
  -5  12   4        0.43       28.38     15.81 o 
  -4  12   4        1.23      -10.45     23.36 o 
  -3  12   4        2.06       18.12     16.20 o 
  -2  12   4       57.23       54.02     17.78 o 
  -1  12   4       28.09       21.88     13.47 o 
   0  12   4        2.21       45.50     18.16 o 
   1  12   4        0.01       21.49     23.43 o 
   2  12   4        0.42       25.69      9.50 o 
   3  12   4       22.97       19.79     16.23 o 
   4  12   4       37.93       -5.02     13.70 o 
   5  12   4       23.06       27.26     18.21 o 
   6  12   4        0.06      -15.74     20.23 o 
   7  12   4       32.84       -6.63     13.08 o 
   8  12   4       41.18       41.32     25.03 o 
   9  12   4        3.00       29.45     11.34 o 
  10  12   4        1.60        4.24     22.38 o 
  11  12   4        3.20        9.80     15.28 o 
 -11  13   4        4.38       -2.71     11.07 o 
 -10  13   4        2.25        4.85     10.17 o 
  -9  13   4        0.27       22.97     12.38 o 
  -8  13   4        0.25        9.95     13.77 o 
  -7  13   4        0.08        7.44     13.28 o 
  -6  13   4        5.39       33.18     20.06 o 
  -5  13   4        9.19       35.93     21.81 o 
  -4  13   4       22.94       43.03     16.91 o 
  -3  13   4        4.57       19.62     17.40 o 
  -2  13   4        0.69       -2.14     16.67 o 
  -1  13   4        0.12       -8.93     26.19 o 
   0  13   4        1.02       10.66     22.00 o 
   1  13   4        2.95       13.93     17.26 o 
   2  13   4       13.40       19.22     12.26 o 
   3  13   4       42.65       35.01     12.54 o 
   4  13   4        3.32        9.49     18.04 o 
   5  13   4        4.88      -17.78     19.83 o 
   6  13   4        1.49       39.52     18.93 o 
   7  13   4        0.38       -3.94     16.96 o 
   8  13   4        5.08       22.29     20.34 o 
   9  13   4        7.53       33.02     17.13 o 
  10  13   4       33.36       47.75     27.21 o 
  -9  14   4        1.29      -10.90      9.17 o 
  -8  14   4        4.43        6.91     10.91 o 
  -7  14   4        5.79       19.66     15.82 o 
  -6  14   4        0.24        7.35     11.05 o 
  -5  14   4        3.25        3.53     11.47 o 
  -4  14   4        0.07       18.98     24.95 o 
  -3  14   4        0.51        5.35     14.69 o 
  -2  14   4        1.51       33.99     13.75 o 
  -1  14   4        6.10        0.28     15.10 o 
   0  14   4        4.11      -16.15     20.95 o 
   1  14   4        0.72        9.53     25.39 o 
   2  14   4        0.93       -4.19     12.45 o 
   3  14   4        9.17        9.96     16.94 o 
   4  14   4        0.24        8.06     13.17 o 
   5  14   4        2.40       21.97     19.57 o 
   6  14   4        0.20        8.64     22.33 o 
   7  14   4        3.31       22.86     21.15 o 
  -5  15   4        5.27        1.34     10.09 o 
  -4  15   4        0.08       32.76     12.99 o 
  -3  15   4        2.22       32.26     18.65 o 
  -2  15   4        8.96       31.22     17.92 o 
  -1  15   4       34.34       26.87     21.92 o 
   0  15   4       12.08        7.65     14.66 o 
   1  15   4        0.10        9.13     16.68 o 
   2  15   4        0.02        9.81     15.42 o 
   3  15   4        2.36       -9.88     16.89 o 
 -20   1   5        1.47       33.06     12.04 o 
 -19   1   5        0.10       -9.58     15.35 o 
 -18   1   5        0.54       20.91     16.55 o 
 -17   1   5        0.83        3.66     16.04 o 
 -16   1   5        0.24       -0.78     14.35 o 
 -15   1   5       27.11        3.99     14.03 o 
 -14   1   5       10.54      -15.80     15.64 o 
 -13   1   5       81.04       73.35     15.72 o 
 -12   1   5       19.76       32.45     14.51 o 
 -11   1   5       40.38       19.26     11.19 o 
 -10   1   5       70.88       93.28     13.73 o 
  -9   1   5       15.31       34.62     13.44 o 
  -8   1   5      587.43      631.89     44.37 o 
  -7   1   5       30.26       27.57     10.75 o 
  -6   1   5        1.59       19.55      9.20 o 
  -5   1   5       10.56       45.44     17.12 o 
  -4   1   5        1.98       15.07     11.37 o 
  -3   1   5     2942.25     2973.47     62.19 o 
  -2   1   5     3553.65     3597.96     63.49 o 
  -1   1   5     1790.54     1736.85     36.16 o 
   0   1   5      285.37      359.91     22.17 o 
   1   1   5       25.67      100.41     17.65 o 
   2   1   5      459.21      427.00     27.13 o 
   3   1   5      394.69      382.77     26.44 o 
   4   1   5      291.19      276.28     23.91 o 
   5   1   5       64.45       67.50     14.85 o 
   6   1   5        4.29       42.58     13.04 o 
   7   1   5     1072.91     1153.16     51.40 o 
   8   1   5       63.98       74.70     12.56 o 
   9   1   5       19.74       12.20     17.53 o 
  10   1   5       45.49       36.73     14.33 o 
  11   1   5       20.91       34.66     16.10 o 
  12   1   5        4.49       19.42     16.75 o 
  13   1   5        7.28       29.53     22.74 o 
  14   1   5       15.12       11.83     21.43 o 
  15   1   5        6.21       20.58     18.39 o 
  16   1   5        7.44      -21.56     24.08 o 
  17   1   5        0.27        2.91     13.68 o 
  18   1   5        6.68       20.53     14.56 o 
 -20   2   5        1.77        0.32     13.58 o 
 -19   2   5        1.19        8.81     11.12 o 
 -18   2   5        0.48       20.75     15.48 o 
 -17   2   5        2.87       -0.87     15.16 o 
 -16   2   5        4.19       13.95     21.18 o 
 -15   2   5       43.94       38.21     17.33 o 
 -14   2   5       83.60       86.05     17.26 o 
 -13   2   5       22.84       54.50     15.42 o 
 -12   2   5        2.89       10.38     11.55 o 
 -11   2   5       83.96       87.29     21.75 o 
 -10   2   5       36.39       31.14     11.62 o 
  -9   2   5      295.84      359.66     24.75 o 
  -8   2   5       90.50      107.54     21.47 o 
  -7   2   5      877.29      901.95     33.19 o 
  -6   2   5       38.02       74.57     13.04 o 
  -5   2   5      695.53      760.23     35.38 o 
  -4   2   5      283.56      294.32     30.46 o 
  -3   2   5       89.63      184.14     19.52 o 
  -2   2   5       12.77       15.77      9.20 o 
  -1   2   5     1182.03     1173.77     35.05 o 
   0   2   5       38.22       31.90     11.48 o 
   1   2   5     4187.20     3976.35     87.52 o 
   2   2   5      431.42      414.35     30.44 o 
   3   2   5       36.48       34.77     12.24 o 
   4   2   5       36.19       66.48     11.30 o 
   5   2   5       62.06       61.37     13.17 o 
   6   2   5     1044.52     1062.11     38.34 o 
   7   2   5       82.65      108.73     16.57 o 
   8   2   5      396.82      428.57     27.46 o 
   9   2   5        1.77       27.70     14.56 o 
  10   2   5       62.23       75.79     17.90 o 
  11   2   5       39.83       29.75     14.73 o 
  12   2   5       38.42       28.79     16.81 o 
  13   2   5        0.57       19.28     22.24 o 
  14   2   5        0.46       34.73     18.59 o 
  15   2   5        0.01       25.34     17.13 o 
  16   2   5       16.54       22.68     14.83 o 
  17   2   5        7.06       20.91     10.69 o 
  18   2   5        2.22       31.77     20.80 o 
 -20   3   5        0.29        7.03     18.13 o 
 -19   3   5        1.62       -0.56     14.75 o 
 -18   3   5        3.26       26.83     12.95 o 
 -17   3   5        0.64        2.33     13.18 o 
 -16   3   5        0.93       -1.81     14.66 o 
 -15   3   5       15.57       19.24     12.85 o 
 -14   3   5       18.01       12.15     13.23 o 
 -13   3   5       74.26       73.24     13.36 o 
 -12   3   5        3.86       18.29     13.34 o 
 -11   3   5        2.86        5.42     11.82 o 
 -10   3   5       25.59       14.31     13.47 o 
  -9   3   5       93.91      113.53     17.43 o 
  -8   3   5        0.01       36.02     23.51 o 
  -7   3   5       19.78       32.81     18.49 o 
  -6   3   5       15.87       41.13     11.53 o 
  -5   3   5       31.65       35.08     15.06 o 
  -4   3   5      144.48      138.55     19.62 o 
  -3   3   5       32.96       62.17     12.85 o 
  -2   3   5     4301.09     4300.33     97.53 o 
  -1   3   5      175.08      179.01     18.75 o 
   0   3   5      934.01      990.73     28.46 o 
   1   3   5     1293.44     1327.27     35.03 o 
   2   3   5      353.98      425.43     27.50 o 
   3   3   5      293.97      302.66     24.19 o 
   4   3   5        2.25       18.73     14.47 o 
   5   3   5      382.12      378.94     27.20 o 
   6   3   5       31.82       25.19     14.57 o 
   7   3   5      201.17      229.39     20.31 o 
   8   3   5       31.63       48.19     13.18 o 
   9   3   5      219.58      140.17     24.12 o 
  10   3   5      214.87      203.51     21.66 o 
  11   3   5      180.39      197.99     23.80 o 
  12   3   5       61.03       65.64     22.41 o 
  13   3   5       28.41       36.64     18.43 o 
  14   3   5        0.14        1.20     16.83 o 
  15   3   5       13.40       11.64     12.23 o 
  16   3   5        0.28       18.38     15.40 o 
  17   3   5        0.54       31.02     23.75 o 
  18   3   5        2.49       36.76     16.30 o 
 -19   4   5        2.03       -5.63     11.24 o 
 -18   4   5        9.47       14.68     13.69 o 
 -17   4   5        0.11        9.80     14.57 o 
 -16   4   5        2.31       15.21     14.09 o 
 -15   4   5        9.83       27.10     11.58 o 
 -14   4   5       15.63       45.51     21.65 o 
 -13   4   5       67.08       72.94     12.95 o 
 -12   4   5       27.50       22.68     18.35 o 
 -11   4   5        0.00        9.00     17.38 o 
 -10   4   5        0.01       22.50     22.81 o 
  -9   4   5        2.45       13.55     11.20 o 
  -8   4   5      388.61      428.05     31.53 o 
  -7   4   5     1028.16     1041.34     41.53 o 
  -6   4   5      185.77      202.68     20.99 o 
  -5   4   5       33.02       46.91     12.67 o 
  -4   4   5      110.16      114.03     14.89 o 
  -3   4   5      859.12      869.28     28.71 o 
  -2   4   5        1.95       16.32     12.19 o 
  -1   4   5     1848.68     1794.38     44.23 o 
   0   4   5       58.48       52.30     12.31 o 
   1   4   5       71.99       66.99     10.23 o 
   2   4   5     1096.21     1124.36     29.57 o 
   3   4   5      129.97      114.03     14.08 o 
   4   4   5      154.07      140.98     17.40 o 
   5   4   5        1.10       33.93     11.60 o 
   6   4   5      631.00      658.03     35.21 o 
   7   4   5        1.81       -8.38     11.42 o 
   8   4   5       76.07       81.87     15.24 o 
   9   4   5      271.30      277.56     23.99 o 
  10   4   5      265.76      216.01     26.10 o 
  11   4   5      135.96      104.55     19.59 o 
  12   4   5       20.63       24.49     10.80 o 
  13   4   5        3.25       20.09     18.16 o 
  14   4   5       12.84       17.97     17.23 o 
  15   4   5       25.14       28.20     12.15 o 
  16   4   5       19.61        4.20     17.72 o 
  17   4   5       23.58       18.48     17.25 o 
 -19   5   5        5.07        2.33     13.14 o 
 -18   5   5       10.13       54.39     15.47 o 
 -17   5   5        7.39       -6.84     13.02 o 
 -16   5   5       10.81       40.72     14.80 o 
 -15   5   5       34.29       49.80     20.06 o 
 -14   5   5        5.28       48.99     24.05 o 
 -13   5   5       10.87       29.87     16.51 o 
 -12   5   5       86.61       53.05     25.04 o 
 -11   5   5        0.07       13.63     19.77 o 
 -10   5   5       11.81       26.33     14.44 o 
  -9   5   5       34.97       34.10     10.72 o 
  -8   5   5      212.53      207.01     23.16 o 
  -7   5   5       21.45       35.83     15.48 o 
  -6   5   5      302.78      313.07     19.05 o 
  -5   5   5      124.32       78.40     11.91 o 
  -4   5   5       92.38      104.09     17.25 o 
  -3   5   5      569.47      552.06     31.65 o 
  -2   5   5      873.10      877.00     38.66 o 
  -1   5   5      359.34      382.78     29.40 o 
   0   5   5     1413.86     1505.80     40.96 o 
   1   5   5      124.91      112.54     14.13 o 
   2   5   5        0.37        5.50      9.52 o 
   3   5   5       45.77       64.32     12.46 o 
   4   5   5       76.32       67.56     14.26 o 
   5   5   5      201.51      194.97     20.11 o 
   6   5   5       53.66       68.52     16.60 o 
   7   5   5        7.72        1.58     16.51 o 
   8   5   5       26.84       12.09     16.02 o 
   9   5   5      987.66      926.24     94.95 o 
  10   5   5        7.89       18.33     14.07 o 
  11   5   5       67.17       84.31     15.74 o 
  12   5   5        0.78       11.39     22.10 o 
  13   5   5       52.79      112.34     34.20 o 
  14   5   5       75.28      100.93     22.53 o 
  15   5   5       12.71       10.88     17.87 o 
  16   5   5       21.23       57.01     27.99 o 
  17   5   5        0.60        4.72     18.45 o 
 -19   6   5        0.21       11.52     19.31 o 
 -18   6   5        1.19        1.07     10.37 o 
 -17   6   5        5.46       21.99     14.65 o 
 -16   6   5       18.63       11.04     13.16 o 
 -15   6   5        1.62       19.80     15.25 o 
 -14   6   5       17.77       27.54     17.34 o 
 -13   6   5       23.11       14.61     12.54 o 
 -12   6   5        4.75       39.57     18.82 o 
 -11   6   5      163.84      149.12     20.18 o 
 -10   6   5        0.20        5.74      9.37 o 
  -9   6   5        2.59        4.96     13.00 o 
  -8   6   5      243.45      273.96     20.68 o 
  -7   6   5       92.20       51.27     10.85 o 
  -6   6   5       19.36       21.28     12.13 o 
  -5   6   5      254.41      240.73     23.95 o 
  -4   6   5     1392.55     1339.68     50.13 o 
  -3   6   5      251.60      276.55     22.75 o 
  -2   6   5       70.67       58.70     11.15 o 
  -1   6   5      203.72      204.06     20.16 o 
   0   6   5        0.35       18.96     14.72 o 
   1   6   5        0.34       16.30     13.15 o 
   2   6   5      113.57      160.29     19.08 o 
   3   6   5        1.06       26.16     17.71 o 
   4   6   5        0.43       20.31     10.30 o 
   5   6   5      302.05      324.79     20.78 o 
   6   6   5        8.05       24.78      9.86 o 
   7   6   5      201.02      253.13     29.29 o 
   8   6   5        1.48       17.87     13.73 o 
   9   6   5      210.89      243.01     28.40 o 
  10   6   5        0.69      -19.14     19.13 o 
  11   6   5        0.60      -24.55     20.72 o 
  12   6   5       30.22       76.37     23.98 o 
  13   6   5        2.55       15.74     17.45 o 
  14   6   5        6.48       47.63     21.84 o 
  15   6   5        6.15       59.90     32.44 o 
  16   6   5        0.16       28.15     17.38 o 
 -18   7   5        0.16        7.06     11.65 o 
 -17   7   5        0.00       15.79     11.93 o 
 -16   7   5        2.35       25.39     13.34 o 
 -15   7   5        5.46       18.31     17.43 o 
 -14   7   5       13.20        4.91     16.51 o 
 -13   7   5        7.54       31.58     20.84 o 
 -12   7   5       31.44       39.58     16.71 o 
 -11   7   5       47.94       29.28     16.54 o 
 -10   7   5       38.15       43.16     16.99 o 
  -9   7   5       28.52       25.72     11.16 o 
  -8   7   5        7.09        4.28     15.89 o 
  -7   7   5       30.71       34.32     13.27 o 
  -6   7   5        6.74       38.93     10.85 o 
  -5   7   5        0.69        8.33     12.02 o 
  -4   7   5      385.79      358.71     23.68 o 
  -3   7   5      793.11      771.05     41.98 o 
  -2   7   5      121.44       98.19     16.55 o 
  -1   7   5        0.34       15.00     15.75 o 
   0   7   5        4.90       21.99     12.68 o 
   1   7   5       26.83       22.89     16.10 o 
   2   7   5       49.41       46.57     11.07 o 
   3   7   5       48.14       56.00     12.64 o 
   4   7   5       31.27       37.32     12.73 o 
   5   7   5        8.56       35.19     16.62 o 
   6   7   5       10.45        3.88     11.19 o 
   7   7   5       71.26       57.83     13.89 o 
   8   7   5      122.18      143.96     18.81 o 
   9   7   5       13.19       41.45     20.65 o 
  10   7   5       13.97       21.84     17.08 o 
  11   7   5        0.01       -0.49     20.37 o 
  12   7   5       14.69       87.37     19.65 o 
  13   7   5        0.18      -13.51     23.16 o 
  14   7   5        3.47       30.98     25.31 o 
  15   7   5        0.82      -24.61     24.16 o 
  16   7   5        7.57       47.69     23.25 o 
 -17   8   5        0.09      -19.74     17.52 o 
 -16   8   5        8.07       14.11     18.13 o 
 -15   8   5       14.31       17.00     10.55 o 
 -14   8   5       31.92       35.43     13.97 o 
 -13   8   5       62.89       70.84     23.79 o 
 -12   8   5       47.36       74.28     23.44 o 
 -11   8   5        5.47       37.63     18.94 o 
 -10   8   5       13.09       31.31     14.41 o 
  -9   8   5       10.77       27.00     11.01 o 
  -8   8   5       12.77       31.49     10.79 o 
  -7   8   5       56.17       36.16     14.12 o 
  -6   8   5      222.01      252.84     25.20 o 
  -5   8   5      261.57      235.61     22.33 o 
  -4   8   5     1416.43     1344.17    133.88 o 
  -3   8   5      712.55      680.76     48.98 o 
  -2   8   5        0.59        8.39     13.84 o 
  -1   8   5       56.13       86.82     16.99 o 
   0   8   5        2.61       11.28     18.64 o 
   1   8   5        8.22        8.95     13.45 o 
   2   8   5        7.40       27.66     13.27 o 
   3   8   5        0.44       12.94     10.81 o 
   4   8   5       48.25       59.27     15.34 o 
   5   8   5      342.72      284.82     30.26 o 
   6   8   5       11.90        8.10     19.27 o 
   7   8   5      186.05      161.43     17.71 o 
   8   8   5        3.90      -12.46     17.74 o 
   9   8   5        7.76       36.26     22.96 o 
  10   8   5       27.61       22.94     20.26 o 
  11   8   5       45.80        9.04     20.20 o 
  12   8   5        2.50       40.19     20.48 o 
  13   8   5        4.60       37.16     20.89 o 
  14   8   5        3.62       37.48     20.18 o 
  15   8   5        0.03       40.62     23.04 o 
 -16   9   5        0.17       30.62     12.15 o 
 -15   9   5        0.25       22.03     19.34 o 
 -14   9   5        6.34       19.76     13.50 o 
 -13   9   5        0.99       14.29     14.41 o 
 -12   9   5       11.84       31.23     20.15 o 
 -11   9   5        0.04      -10.10     14.27 o 
 -10   9   5       10.25       39.99     13.52 o 
  -9   9   5        7.12        2.40      8.94 o 
  -8   9   5        3.74       16.22     16.42 o 
  -7   9   5        4.33       34.15     14.00 o 
  -6   9   5        4.21       18.28     15.21 o 
  -5   9   5       39.21       32.26     11.08 o 
  -4   9   5      191.48      173.11     21.82 o 
  -3   9   5      513.16      528.69     44.95 o 
  -2   9   5        0.25        4.45     22.61 o 
  -1   9   5      120.70      162.98     25.55 o 
   0   9   5      109.39       86.23     18.99 o 
   1   9   5       10.52       25.86     20.67 o 
   2   9   5       15.23       44.31     20.81 o 
   3   9   5        1.49       31.86     11.50 o 
   4   9   5       57.10       60.51     13.68 o 
   5   9   5       82.91       84.35     17.40 o 
   6   9   5       55.70       39.42     14.39 o 
   7   9   5       30.92       22.41     15.53 o 
   8   9   5        3.36       52.94     16.31 o 
   9   9   5        1.63       13.00     16.83 o 
  10   9   5        4.48       24.21     24.63 o 
  11   9   5       10.21       -5.72     15.41 o 
  12   9   5        1.95        4.53     18.50 o 
  13   9   5        2.58       28.07     18.50 o 
  14   9   5        0.73       33.48     18.52 o 
 -15  10   5       35.98       36.22     13.38 o 
 -14  10   5       26.08       21.15     11.76 o 
 -13  10   5       17.07       28.54      9.56 o 
 -12  10   5        2.34        4.22     18.16 o 
 -11  10   5       20.23       16.68     13.04 o 
 -10  10   5        1.55       -6.69     12.16 o 
  -9  10   5       87.84       80.21     15.57 o 
  -8  10   5        3.66       14.91      9.74 o 
  -7  10   5       17.16       22.90     14.65 o 
  -6  10   5      198.28      179.85     31.00 o 
  -5  10   5      838.19      823.77    109.02 o 
  -4  10   5      462.90      524.35     54.39 o 
  -3  10   5        1.34        2.59     16.85 o 
  -2  10   5        0.47       31.57     13.97 o 
  -1  10   5       10.98        9.74     16.73 o 
   0  10   5        6.17        4.42     15.06 o 
   1  10   5       16.35       72.41     20.69 o 
   2  10   5        0.31        0.15     11.13 o 
   3  10   5        0.03        2.34      8.76 o 
   4  10   5      126.49      107.56     23.59 o 
   5  10   5       75.93       58.44     16.16 o 
   6  10   5      167.12      129.14     24.33 o 
   7  10   5       77.46       65.07     19.75 o 
   8  10   5        3.14       32.09     17.09 o 
   9  10   5        6.75       25.11     15.67 o 
  10  10   5       22.46       13.24     17.91 o 
  11  10   5        5.21       20.93     25.13 o 
  12  10   5        5.21        8.48     16.70 o 
  13  10   5        1.95        0.85     18.08 o 
 -14  11   5        7.62       31.43     18.50 o 
 -13  11   5        1.40        9.41     13.97 o 
 -12  11   5        0.00       22.35     16.22 o 
 -11  11   5        1.27        9.79     11.48 o 
 -10  11   5        0.13        2.43     10.18 o 
  -9  11   5       19.95       22.63     17.64 o 
  -8  11   5        4.56       -0.20     11.11 o 
  -7  11   5       20.42       22.70     12.02 o 
  -6  11   5        3.74       19.53     21.67 o 
  -5  11   5       40.77       59.79     16.12 o 
  -4  11   5       58.00       86.35     17.92 o 
  -3  11   5        2.24       -1.31     17.27 o 
  -2  11   5        0.28       12.53     17.90 o 
  -1  11   5        0.62       30.37     16.84 o 
   0  11   5        0.73        1.92     16.32 o 
   1  11   5        0.26       24.22     14.07 o 
   2  11   5        7.29       14.01     11.99 o 
   3  11   5       12.79        3.20     17.58 o 
   4  11   5        4.20        7.85     10.43 o 
   5  11   5        0.16        3.99     16.08 o 
   6  11   5        0.12      -11.40     13.92 o 
   7  11   5        3.63       21.58     22.54 o 
   8  11   5       34.64       35.61     22.13 o 
   9  11   5        0.61       -3.01     14.77 o 
  10  11   5        3.16       27.83     17.34 o 
  11  11   5        0.00       36.81     17.02 o 
  12  11   5        0.23       24.06     14.07 o 
 -12  12   5        1.25       -4.01     12.04 o 
 -11  12   5        7.86       34.32     16.76 o 
 -10  12   5        0.42       22.60     18.94 o 
  -9  12   5        3.79       16.13     16.85 o 
  -8  12   5        3.95       13.42     18.60 o 
  -7  12   5        4.35       12.16     12.40 o 
  -6  12   5        0.18       33.53     17.23 o 
  -5  12   5        0.24       -2.45     16.93 o 
  -4  12   5        5.64       12.47     18.06 o 
  -3  12   5        1.05        2.24     15.97 o 
  -2  12   5       65.56       34.44     18.43 o 
  -1  12   5       50.20       65.29     21.42 o 
   0  12   5        4.84       52.04     35.81 o 
   1  12   5       11.88        9.27     13.07 o 
   2  12   5       59.66       92.38     24.29 o 
   3  12   5        1.80        2.44     13.34 o 
   4  12   5        5.66       27.14     13.88 o 
   5  12   5        0.83       18.54     12.09 o 
   6  12   5        0.00        7.20     20.62 o 
   7  12   5        3.79      -20.28     22.56 o 
   8  12   5       11.61       -5.23     13.59 o 
   9  12   5        0.31        6.31     18.87 o 
  10  12   5        0.01       12.54     24.88 o 
 -10  13   5        0.82        6.73      7.95 o 
  -9  13   5       25.81       34.95     16.53 o 
  -8  13   5        5.24       24.33     20.81 o 
  -7  13   5        2.69        3.05     15.03 o 
  -6  13   5        0.67       26.09     15.55 o 
  -5  13   5        0.92       -5.65     13.60 o 
  -4  13   5        5.74       -4.00     17.35 o 
  -3  13   5        1.26       -1.21     12.92 o 
  -2  13   5        1.71       18.13     13.44 o 
  -1  13   5        6.82       17.06     35.33 o 
   0  13   5       11.76       17.56     21.48 o 
   1  13   5        5.49       14.85     22.23 o 
   2  13   5        0.36       13.21     11.58 o 
   3  13   5        3.71       28.68     26.17 o 
   4  13   5        7.36        5.00     16.34 o 
   5  13   5       12.08       27.85     31.14 o 
   6  13   5        0.22       16.92     25.55 o 
   7  13   5        1.52        9.67     19.15 o 
   8  13   5        0.91       -1.32     22.04 o 
  -8  14   5        0.28       16.33     10.22 o 
  -7  14   5        1.02      -11.22     10.13 o 
  -6  14   5        4.19        7.60      9.43 o 
  -5  14   5        3.57        8.24      9.74 o 
  -4  14   5        0.09       21.68     13.24 o 
  -3  14   5        0.98       18.26     16.45 o 
  -2  14   5        6.60       10.50     16.68 o 
  -1  14   5        0.02        8.50     13.13 o 
   0  14   5        3.90      -12.89     14.13 o 
   1  14   5        0.57       -1.23     19.45 o 
   2  14   5        0.41      -19.07     18.38 o 
   3  14   5        0.05       12.23     17.25 o 
   4  14   5        5.32       36.77     21.48 o 
   5  14   5        1.73        4.68     13.72 o 
   6  14   5        1.56       17.99     16.41 o 
  -1  15   5       24.45       29.71     13.06 o 
 -20   0   6        0.39       10.35     15.99 o 
 -19   0   6        0.67       18.11     16.19 o 
 -18   0   6        0.02       41.41     29.45 o 
 -17   0   6        0.03      -13.00     18.97 o 
 -16   0   6        0.63      -32.63     21.76 o 
 -15   0   6      111.95      114.82     31.60 o 
 -14   0   6       87.00       83.10     30.12 o 
 -13   0   6      247.78      207.18     51.14 o 
 -12   0   6      226.58      163.71     27.87 o 
 -11   0   6        7.73       49.43     50.25 o 
 -10   0   6        0.22       -7.58     28.08 o 
  -9   0   6       10.45       19.48     19.38 o 
  -8   0   6      424.18      415.40     28.39 o 
  -7   0   6      115.05      138.21     28.65 o 
  -6   0   6       11.13       34.25     20.48 o 
  -5   0   6        5.91       20.08     13.47 o 
  -4   0   6       33.62       21.80     25.43 o 
  -3   0   6       42.66       57.16     16.19 o 
  -2   0   6      270.32      242.19     31.08 o 
  -1   0   6     1818.18     1854.91     74.51 o 
   0   0   6     1865.56     1890.19     72.67 o 
   1   0   6      857.57      830.32     44.24 o 
   2   0   6      855.59      856.10     47.16 o 
   3   0   6      303.38      327.11     42.48 o 
   4   0   6        0.05       31.34     23.14 o 
   5   0   6      380.42      430.21     33.26 o 
   6   0   6        0.06       57.89     19.33 o 
   7   0   6      155.05      150.41     29.07 o 
   8   0   6      344.65      325.84     32.69 o 
   9   0   6       22.45       34.81     30.47 o 
  10   0   6        0.10      -11.45     27.22 o 
  11   0   6       81.14       69.42     24.00 o 
  12   0   6        4.90       39.47     22.56 o 
  13   0   6       38.83        6.27     25.48 o 
  14   0   6       25.39       40.16     20.19 o 
  15   0   6       48.29       56.52     22.02 o 
  16   0   6        0.07        3.87     27.20 o 
  17   0   6        2.43        6.15     27.07 o 
 -20   1   6        2.59       22.46     12.61 o 
 -19   1   6        2.48       31.04     18.33 o 
 -18   1   6        2.00       22.15     16.35 o 
 -17   1   6        1.68       34.00     29.11 o 
 -16   1   6        0.96       14.17     17.75 o 
 -15   1   6      158.93      104.10     23.43 o 
 -14   1   6      305.82      208.14     29.82 o 
 -13   1   6      136.98      103.20     18.60 o 
 -12   1   6      125.89      108.49     19.99 o 
 -11   1   6        3.99       43.89     22.54 o 
 -10   1   6       46.83       32.08     12.87 o 
  -9   1   6       23.13       29.04     16.71 o 
  -8   1   6       44.56       32.81     10.22 o 
  -7   1   6      327.23      359.35     22.44 o 
  -6   1   6      644.38      614.20     38.34 o 
  -5   1   6      619.75      597.29     37.99 o 
  -4   1   6      443.03      464.73     32.53 o 
  -3   1   6      232.31      204.99     20.83 o 
  -2   1   6      641.12      672.37     37.37 o 
  -1   1   6       92.63       93.95     13.33 o 
   0   1   6      543.84      554.41     32.19 o 
   1   1   6      315.26      295.24     22.25 o 
   2   1   6      131.72      156.72     16.79 o 
   3   1   6      123.52      110.05     15.19 o 
   4   1   6       28.81       26.96     13.56 o 
   5   1   6      905.35      893.67     39.46 o 
   6   1   6       69.91      115.07     23.93 o 
   7   1   6      481.19      456.74     29.98 o 
   8   1   6      170.54      198.30     20.63 o 
   9   1   6       11.41       34.35     15.99 o 
  10   1   6       19.54       14.19     17.98 o 
  11   1   6        0.85       16.50     16.62 o 
  12   1   6        3.19       17.96     13.77 o 
  13   1   6        0.23       23.99     17.76 o 
  14   1   6        2.99       19.78     22.55 o 
  15   1   6       11.60       43.60     18.79 o 
  16   1   6       23.65       36.42     18.03 o 
  17   1   6       10.88        9.35     10.77 o 
 -20   2   6        0.11       13.39     14.70 o 
 -19   2   6        0.15       11.98     11.45 o 
 -18   2   6        3.74       36.24     15.24 o 
 -17   2   6        2.14       31.29     18.04 o 
 -16   2   6       10.50       45.36     15.87 o 
 -15   2   6      118.87      103.43     19.22 o 
 -14   2   6       13.31       24.99     13.41 o 
 -13   2   6       70.93       56.67     19.27 o 
 -12   2   6        0.03        7.70     21.96 o 
 -11   2   6        1.17       18.07     18.47 o 
 -10   2   6       33.73       44.32     22.94 o 
  -9   2   6      148.82      150.26     22.81 o 
  -8   2   6      396.52      450.29     25.62 o 
  -7   2   6       19.88       79.73     18.83 o 
  -6   2   6      179.68      152.62     19.13 o 
  -5   2   6       14.10       35.15     17.12 o 
  -4   2   6      333.24      319.16     27.47 o 
  -3   2   6       15.00       12.37      7.78 o 
  -2   2   6       34.75       29.02     10.36 o 
  -1   2   6      340.03      372.23     26.89 o 
   0   2   6      103.19      107.49     17.10 o 
   1   2   6      224.48      209.98     19.71 o 
   2   2   6       32.79       36.26     10.01 o 
   3   2   6       27.76       61.46     19.43 o 
   4   2   6       37.03       67.83     15.34 o 
   5   2   6       29.44        0.99     12.12 o 
   6   2   6        0.58       20.15     14.05 o 
   7   2   6        3.14        4.35     15.96 o 
   8   2   6      323.22      337.15     25.10 o 
   9   2   6      126.59      119.78     19.98 o 
  10   2   6       24.54       55.13     16.58 o 
  11   2   6       89.01       85.23     19.50 o 
  12   2   6        0.07       26.96     21.26 o 
  13   2   6       17.64       19.22     14.49 o 
  14   2   6       27.07       22.51     15.46 o 
  15   2   6        1.99       14.61     13.08 o 
  16   2   6       13.24        5.64     20.54 o 
  17   2   6        1.65       41.03     20.33 o 
 -19   3   6        1.10       14.75     15.13 o 
 -18   3   6        7.51        8.18      9.96 o 
 -17   3   6       33.95       32.40     11.73 o 
 -16   3   6        7.03       32.23     14.79 o 
 -15   3   6        0.27       10.16     16.38 o 
 -14   3   6       28.86       45.33     15.13 o 
 -13   3   6        3.63       14.34     22.20 o 
 -12   3   6        0.99       -0.47     12.43 o 
 -11   3   6        9.01       17.25     12.56 o 
 -10   3   6       16.50       29.81     19.38 o 
  -9   3   6       15.04       39.73     23.73 o 
  -8   3   6      329.70      359.80     25.66 o 
  -7   3   6       17.93       48.31     14.48 o 
  -6   3   6       42.24       42.89     17.06 o 
  -5   3   6       64.58       89.05     14.40 o 
  -4   3   6      542.37      480.42     33.99 o 
  -3   3   6      459.45      483.89     32.49 o 
  -2   3   6      757.94      837.45     31.48 o 
  -1   3   6       27.58       24.54     11.41 o 
   0   3   6      369.93      421.49     27.57 o 
   1   3   6        0.03        3.59     12.23 o 
   2   3   6      267.40      268.91     23.26 o 
   3   3   6       19.58       49.67     15.14 o 
   4   3   6        0.02       -1.72     19.93 o 
   5   3   6       64.37       33.42     18.92 o 
   6   3   6       81.76       65.84     16.19 o 
   7   3   6      475.54      500.36     32.72 o 
   8   3   6       44.32       23.49     21.40 o 
   9   3   6      113.24       77.20     16.99 o 
  10   3   6       54.50       63.70     15.29 o 
  11   3   6        0.31       30.00     20.30 o 
  12   3   6        0.49       -5.00     13.65 o 
  13   3   6       16.59        2.95     15.52 o 
  14   3   6        0.33        3.15     18.92 o 
  15   3   6        0.64        3.41     16.26 o 
  16   3   6        5.15       16.80     18.03 o 
  17   3   6        0.13       23.89     16.17 o 
 -19   4   6       10.23       38.19     15.34 o 
 -18   4   6       16.26        8.31     20.03 o 
 -17   4   6       67.72       44.26     13.48 o 
 -16   4   6       40.78       64.81     19.25 o 
 -15   4   6        0.32       -9.65     17.31 o 
 -14   4   6        0.03        2.11     13.45 o 
 -13   4   6        0.13       12.74     23.00 o 
 -12   4   6        0.11        5.26     17.92 o 
 -11   4   6        0.04       25.49     31.95 o 
 -10   4   6        3.81        3.21     16.49 o 
  -9   4   6       24.23       34.96     19.82 o 
  -8   4   6        0.10        3.71     22.36 o 
  -7   4   6       49.56       51.46     14.39 o 
  -6   4   6       61.49      103.28     16.56 o 
  -5   4   6        2.02       25.19     20.34 o 
  -4   4   6        0.13       30.59     20.10 o 
  -3   4   6      420.10      452.96     24.11 o 
  -2   4   6      669.95      581.57     24.15 o 
  -1   4   6        1.34       16.97     11.55 o 
   0   4   6      383.52      341.77     21.46 o 
   1   4   6        3.53       18.82     11.67 o 
   2   4   6       70.00       52.78     11.21 o 
   3   4   6       57.46       26.15     11.43 o 
   4   4   6       32.92       32.23     11.85 o 
   5   4   6      154.58      162.86     20.33 o 
   6   4   6       70.44       65.68     14.83 o 
   7   4   6      331.25      274.32     25.92 o 
   8   4   6        1.94       46.22     14.58 o 
   9   4   6      136.52      125.99     16.47 o 
  10   4   6       20.58       17.83     13.83 o 
  11   4   6        7.65       15.47     22.65 o 
  12   4   6        3.43       18.31     15.24 o 
  13   4   6        3.12       12.30     15.19 o 
  14   4   6        0.31        1.95     13.44 o 
  15   4   6        1.23       31.33     21.01 o 
  16   4   6        3.18       14.22     17.97 o 
 -19   5   6        2.52       -4.25     14.79 o 
 -18   5   6        0.34        6.61     16.04 o 
 -17   5   6        1.23       31.75     16.14 o 
 -16   5   6        6.08       15.88     15.31 o 
 -15   5   6       49.46       14.64     10.22 o 
 -14   5   6       16.23       24.24     20.78 o 
 -13   5   6       17.97       15.83     11.97 o 
 -12   5   6        2.64       21.49     15.53 o 
 -11   5   6        6.33        3.31     16.75 o 
 -10   5   6       54.37       55.21     26.83 o 
  -9   5   6        3.35        3.43     17.80 o 
  -8   5   6       33.48       47.59     16.19 o 
  -7   5   6        8.51       30.23     19.81 o 
  -6   5   6       49.83       29.04     17.69 o 
  -5   5   6        1.24       -2.72     12.37 o 
  -4   5   6      308.25      299.99     22.17 o 
  -3   5   6      642.01      662.99     34.35 o 
  -2   5   6       82.49      118.20     16.03 o 
  -1   5   6       41.26       27.81     10.42 o 
   0   5   6      116.63       86.12     15.56 o 
   1   5   6       33.02       31.26     11.40 o 
   2   5   6       96.29       97.94     13.03 o 
   3   5   6      106.59       76.48     13.78 o 
   4   5   6      241.63      310.11     26.15 o 
   5   5   6       29.25       22.07     16.89 o 
   6   5   6       64.02       97.80     23.16 o 
   7   5   6      242.06      221.09     22.37 o 
   8   5   6       10.32       26.02     14.98 o 
   9   5   6       48.76       54.59     14.84 o 
  10   5   6      308.21      271.69     31.75 o 
  11   5   6        4.51       16.85     24.04 o 
  12   5   6        0.55       -6.38     12.28 o 
  13   5   6        8.77       10.63     11.83 o 
  14   5   6        6.57       17.33     21.09 o 
  15   5   6        0.32       -0.17     24.29 o 
  16   5   6        8.30       67.22     22.97 o 
 -18   6   6       27.22       14.50     15.59 o 
 -17   6   6       25.39       43.04     19.13 o 
 -16   6   6       61.85       39.40     21.58 o 
 -15   6   6       20.57       42.88     18.81 o 
 -14   6   6        0.01        0.05     13.84 o 
 -13   6   6        0.09       -0.09     12.86 o 
 -12   6   6       21.89       28.37     16.67 o 
 -11   6   6        1.94       -5.78     17.64 o 
 -10   6   6        0.78       23.90     17.10 o 
  -9   6   6        0.35        1.04     18.83 o 
  -8   6   6      127.95      141.45     19.67 o 
  -7   6   6       10.63       34.50     12.62 o 
  -6   6   6        1.09       -1.78     26.65 o 
  -5   6   6        3.95        3.83     11.75 o 
  -4   6   6        0.87       14.16     11.78 o 
  -3   6   6        5.20       11.07     14.01 o 
  -2   6   6       14.36       42.87     15.77 o 
  -1   6   6       28.69       30.15     15.77 o 
   0   6   6       90.83      116.78     16.76 o 
   1   6   6       85.67       75.78     15.82 o 
   2   6   6        7.37       20.66     13.00 o 
   3   6   6       54.04       56.45     13.91 o 
   4   6   6        0.10       31.47     22.75 o 
   5   6   6        1.42       24.66     16.75 o 
   6   6   6       83.15       89.32     15.02 o 
   7   6   6        0.27        6.87     13.92 o 
   8   6   6      154.17      155.31     22.54 o 
   9   6   6        1.13       16.37     14.25 o 
  10   6   6       25.75       15.55      9.83 o 
  11   6   6        8.19       10.89     19.97 o 
  12   6   6       29.09       48.48     19.49 o 
  13   6   6       10.23       19.63     20.57 o 
  14   6   6        8.29       -0.01     20.44 o 
  15   6   6        0.16       19.16     16.58 o 
 -17   7   6        2.36       19.57     12.90 o 
 -16   7   6        0.80       -3.61     18.48 o 
 -15   7   6        6.22       28.34     13.23 o 
 -14   7   6        8.09       19.11     10.92 o 
 -13   7   6       72.78       69.78     20.39 o 
 -12   7   6       57.32       45.86     18.12 o 
 -11   7   6        1.15       19.49     13.11 o 
 -10   7   6        7.94       25.84     24.61 o 
  -9   7   6       31.49        8.78     32.70 o 
  -8   7   6       17.21       24.22     15.26 o 
  -7   7   6        0.92        6.93     13.85 o 
  -6   7   6        0.28        9.12     10.95 o 
  -5   7   6       69.44       61.68     19.02 o 
  -4   7   6      137.52      116.43     18.20 o 
  -3   7   6      103.55       98.59     14.43 o 
  -2   7   6        8.35       28.18     17.34 o 
  -1   7   6       12.08       43.68     13.23 o 
   0   7   6       44.38       23.70     16.67 o 
   1   7   6        1.89       19.78     15.17 o 
   2   7   6        1.16       21.31     13.21 o 
   3   7   6        1.55       22.03     14.44 o 
   4   7   6       18.23       23.26     12.75 o 
   5   7   6        2.55       13.24     15.31 o 
   6   7   6      185.17      198.30     21.01 o 
   7   7   6       33.45       59.73     21.97 o 
   8   7   6        6.10       23.86     23.11 o 
   9   7   6        0.10        4.97     14.69 o 
  10   7   6        2.16       35.69     22.20 o 
  11   7   6        0.12       19.16     26.42 o 
  12   7   6        0.16       45.36     19.50 o 
  13   7   6        2.48       24.83     21.56 o 
  14   7   6       10.57        4.58     20.70 o 
  15   7   6        4.74        8.76     19.35 o 
 -17   8   6        7.22       -0.97     13.73 o 
 -16   8   6       11.30       34.85     20.76 o 
 -15   8   6        2.99       20.43     14.09 o 
 -14   8   6        0.76       12.92     15.61 o 
 -13   8   6        5.87       14.19     14.16 o 
 -12   8   6       16.12       20.38     18.13 o 
 -11   8   6        0.68      -13.83     10.30 o 
 -10   8   6        2.72       40.41     19.73 o 
  -9   8   6        2.99        2.78     13.55 o 
  -8   8   6       24.92       45.53     12.91 o 
  -7   8   6      151.49      161.90     19.31 o 
  -6   8   6       95.99       84.10     17.75 o 
  -5   8   6       59.49       51.82     22.93 o 
  -4   8   6        2.73       12.82     13.73 o 
  -3   8   6      125.81      116.65     20.42 o 
  -2   8   6        2.00        6.33     11.04 o 
  -1   8   6        6.40        7.57     18.33 o 
   0   8   6        1.28        4.33     14.35 o 
   1   8   6       27.48       20.58     15.52 o 
   2   8   6        3.86       10.37     15.70 o 
   3   8   6        0.69       20.89     17.59 o 
   4   8   6       61.23       62.09     15.47 o 
   5   8   6        3.10        9.32     15.00 o 
   6   8   6       10.23       24.95     15.07 o 
   7   8   6        1.28       21.72     13.97 o 
   8   8   6       38.66       14.07     26.89 o 
   9   8   6       26.93       27.58     15.35 o 
  10   8   6        4.10       10.33     20.79 o 
  11   8   6        2.74        3.67     31.11 o 
  12   8   6        0.01       29.60     22.77 o 
  13   8   6        1.34        7.38     15.80 o 
  14   8   6        6.17       17.82     19.37 o 
 -16   9   6        0.07       11.50     23.29 o 
 -15   9   6        0.39        9.15     18.89 o 
 -14   9   6        5.73       -3.02     16.68 o 
 -13   9   6        2.69       22.39     32.67 o 
 -12   9   6        1.65       15.90     11.21 o 
 -11   9   6        8.57       16.95     13.10 o 
 -10   9   6       11.04       13.67     18.69 o 
  -9   9   6        9.52       26.34     25.44 o 
  -8   9   6        1.85       -3.70     13.70 o 
  -7   9   6        2.38      -16.08     12.54 o 
  -6   9   6        0.00      -10.63     10.55 o 
  -5   9   6        0.00       12.02     10.51 o 
  -4   9   6       14.35       28.25     10.07 o 
  -3   9   6        1.40        8.55      8.25 o 
  -2   9   6        4.56        5.03     11.34 o 
  -1   9   6       11.86       21.57     12.83 o 
   0   9   6       12.14       15.16     15.90 o 
   1   9   6        2.61        6.66     12.37 o 
   2   9   6       12.12       19.27     11.03 o 
   3   9   6        1.13        9.01     16.08 o 
   4   9   6       35.42       51.60      9.47 o 
   5   9   6        7.50       21.50     13.33 o 
   6   9   6       38.45       48.47     14.46 o 
   7   9   6       13.57        3.94     12.10 o 
   8   9   6       10.07       38.95     26.40 o 
   9   9   6        0.07       36.17     20.89 o 
  10   9   6       10.44       46.68     29.48 o 
  11   9   6       10.45       41.38     22.96 o 
  12   9   6        2.51       13.90     18.27 o 
  13   9   6        1.38       29.55     17.85 o 
 -14  10   6        1.00        3.97     14.07 o 
 -13  10   6        4.47       11.25     13.19 o 
 -12  10   6        0.01       13.63     17.75 o 
 -11  10   6        0.48       19.40     19.25 o 
 -10  10   6       26.09       15.38      8.44 o 
  -9  10   6        3.94       14.83     13.30 o 
  -8  10   6       34.00       21.67     13.55 o 
  -7  10   6       12.68       26.55     19.23 o 
  -6  10   6       16.21       29.45     13.00 o 
  -5  10   6       11.48       31.33     24.00 o 
  -4  10   6      181.64      160.07     28.27 o 
  -3  10   6        4.71        6.44     19.82 o 
  -2  10   6        5.66      -11.22     18.83 o 
  -1  10   6        6.65       28.14     27.17 o 
   0  10   6        6.30       -3.89     21.69 o 
   1  10   6       21.87       27.03     20.38 o 
   2  10   6        9.72       11.16     16.46 o 
   3  10   6       23.97       27.47     13.57 o 
   4  10   6       34.96       48.84     20.01 o 
   5  10   6       97.64       81.17     25.74 o 
   6  10   6       14.29       32.76     10.90 o 
   7  10   6        0.21       26.33     11.85 o 
   8  10   6        0.73        9.46     23.33 o 
   9  10   6        6.58      -10.43     16.70 o 
  10  10   6       16.88        2.40     19.44 o 
  11  10   6        0.16        7.02     21.55 o 
  12  10   6        0.07       12.58     19.34 o 
 -13  11   6        1.73        3.54     11.02 o 
 -12  11   6        0.74       -5.83     10.70 o 
 -11  11   6        0.36       22.18     15.20 o 
 -10  11   6        9.20       25.17     10.25 o 
  -9  11   6        5.00       16.61     14.57 o 
  -8  11   6        0.65       16.11     23.76 o 
  -7  11   6       13.00       26.05     18.17 o 
  -6  11   6        5.31       25.35     15.68 o 
  -5  11   6        9.42        0.25     13.72 o 
  -4  11   6       49.68       61.95     15.84 o 
  -3  11   6       67.11       53.54     21.36 o 
  -2  11   6        0.28       -2.89     18.26 o 
  -1  11   6        3.23       14.23     31.26 o 
   0  11   6        4.00       13.78     23.39 o 
   1  11   6        2.96       -0.81     17.16 o 
   2  11   6        4.54       18.75     27.34 o 
   3  11   6       79.43       49.32     22.18 o 
   4  11   6       28.95        5.05     12.02 o 
   5  11   6       12.95       20.30     20.10 o 
   6  11   6        6.25       16.91     19.55 o 
   7  11   6        4.16       18.84     23.68 o 
   8  11   6        1.23        7.15     10.87 o 
   9  11   6        0.76       30.91     12.10 o 
  10  11   6       11.83       18.91     19.03 o 
  11  11   6       15.19       45.10     20.69 o 
 -11  12   6        1.32       -7.83     24.80 o 
 -10  12   6        1.33        6.89     21.22 o 
  -9  12   6        7.74       -2.24     23.55 o 
  -8  12   6        0.25       25.63     13.18 o 
  -7  12   6        2.42      -10.25     14.29 o 
  -6  12   6        3.26       -0.04     15.84 o 
  -5  12   6        0.29       22.72     28.49 o 
  -4  12   6        2.14       39.13     19.41 o 
  -3  12   6        0.16       15.05     17.13 o 
  -2  12   6        4.11       38.61     18.81 o 
  -1  12   6        9.49       35.10     21.94 o 
   0  12   6        7.38       12.87     16.77 o 
   1  12   6       11.14       56.13     23.25 o 
   2  12   6        1.20      -15.84     12.73 o 
   3  12   6        4.38        4.04     11.05 o 
   4  12   6        1.56       -2.47     20.50 o 
   5  12   6        0.17       -2.13     15.45 o 
   6  12   6        6.28      -26.23     20.19 o 
   7  12   6        0.01       29.30     30.24 o 
   8  12   6       10.00       12.34     23.22 o 
   9  12   6        1.85       56.29     21.27 o 
  -9  13   6        7.56       28.05     17.54 o 
  -8  13   6        9.29       45.94     34.37 o 
  -7  13   6        5.22       19.35     17.54 o 
  -6  13   6        2.05       -5.42     16.71 o 
  -5  13   6        0.49       15.57     17.87 o 
  -4  13   6        1.02       16.65     17.46 o 
  -3  13   6        3.31       26.23     16.03 o 
  -2  13   6        0.42       -5.98     16.49 o 
  -1  13   6        1.29        7.25     18.37 o 
   0  13   6        9.84       49.67     30.82 o 
   1  13   6        1.42        5.95     17.21 o 
   2  13   6        1.64       70.43     27.79 o 
   3  13   6        4.30       16.18     18.91 o 
   4  13   6        6.58        5.03     15.21 o 
   5  13   6        4.69       37.67     34.40 o 
   6  13   6        0.03       13.73     16.19 o 
   7  13   6        2.17       49.72     20.49 o 
  -6  14   6        0.87        1.88     12.62 o 
  -5  14   6        0.30        1.33     12.23 o 
  -4  14   6        3.16       19.56     14.74 o 
  -3  14   6        0.04       10.47     16.35 o 
  -2  14   6        3.34        6.14     13.59 o 
  -1  14   6        0.18       18.10     12.37 o 
   0  14   6        0.05        4.62     13.90 o 
   1  14   6        1.08       18.08     14.62 o 
   2  14   6        0.73       30.77     15.39 o 
   3  14   6        0.00       -4.83     18.18 o 
 -19   1   7        0.00       16.67     16.13 o 
 -18   1   7        2.29       -6.40     19.02 o 
 -17   1   7       14.73       21.85     21.70 o 
 -16   1   7        0.01        1.79     15.41 o 
 -15   1   7        5.01       47.02     20.38 o 
 -14   1   7       31.87       47.51     21.20 o 
 -13   1   7        5.96       13.17     15.01 o 
 -12   1   7      115.55      115.05     18.04 o 
 -11   1   7        0.00       13.65     12.02 o 
 -10   1   7       10.11       68.40     23.19 o 
  -9   1   7        0.10       43.05     21.05 o 
  -8   1   7       30.24       61.84     15.45 o 
  -7   1   7       15.33       22.59     15.84 o 
  -6   1   7       22.84       37.32     20.87 o 
  -5   1   7        0.07       40.61     13.62 o 
  -4   1   7      465.04      495.05     23.06 o 
  -3   1   7        0.89       14.47      9.39 o 
  -2   1   7       20.93       43.26     13.19 o 
  -1   1   7      379.59      342.84     20.16 o 
   0   1   7       35.78       55.94     13.47 o 
   1   1   7       46.51       66.51     15.31 o 
   2   1   7      142.88      133.29     18.76 o 
   3   1   7      193.95      136.02     18.30 o 
   4   1   7       47.28       48.38     21.96 o 
   5   1   7      122.90      128.41     17.62 o 
   6   1   7      308.04      310.00     23.61 o 
   7   1   7       39.84       99.83     28.48 o 
   8   1   7      243.15      176.68     24.94 o 
   9   1   7       35.94       52.23     25.50 o 
  10   1   7       33.51       60.75     16.40 o 
  11   1   7       18.88       56.75     22.45 o 
  12   1   7       10.15       12.09     21.18 o 
  13   1   7        0.56       18.19     14.25 o 
  14   1   7        1.96        5.53     12.70 o 
  15   1   7        1.22       17.06     15.59 o 
  16   1   7        4.42        4.79     10.50 o 
 -19   2   7        2.28       16.88     11.99 o 
 -18   2   7        2.35      -18.96     19.70 o 
 -17   2   7        3.70       31.24     15.14 o 
 -16   2   7       22.27       36.46     17.72 o 
 -15   2   7        1.18        6.86     20.52 o 
 -14   2   7        9.07       23.62     17.29 o 
 -13   2   7       23.59       33.05     23.31 o 
 -12   2   7        1.66        0.26     13.62 o 
 -11   2   7      107.22      126.51     19.17 o 
 -10   2   7      137.14      201.43     25.31 o 
  -9   2   7       13.00       53.78     19.28 o 
  -8   2   7        0.27       22.56     20.76 o 
  -7   2   7       16.13       38.30     24.07 o 
  -6   2   7      147.12      130.52     21.24 o 
  -5   2   7       19.05       45.02     19.49 o 
  -4   2   7        9.48       33.18     20.30 o 
  -3   2   7       23.24       62.30     16.24 o 
  -2   2   7        8.02       27.21     10.25 o 
  -1   2   7      290.02      254.64     22.19 o 
   0   2   7       41.84       38.39     12.19 o 
   1   2   7      380.32      402.56     19.75 o 
   2   2   7        8.33       -1.30     15.21 o 
   3   2   7       57.24       53.27     14.52 o 
   4   2   7      121.28      150.58     20.88 o 
   5   2   7      759.95      724.75     45.62 o 
   6   2   7        0.76       11.68     15.32 o 
   7   2   7       52.13       76.62     19.66 o 
   8   2   7      577.29      602.53     44.21 o 
   9   2   7       29.11       71.45     21.37 o 
  10   2   7       40.58       67.45     16.69 o 
  11   2   7       17.38       45.55     21.51 o 
  12   2   7        3.80       31.69     18.69 o 
  13   2   7        8.48       34.68     13.58 o 
  14   2   7        4.91       17.89     22.46 o 
  15   2   7        0.11       30.96     13.46 o 
  16   2   7        7.80        4.28     13.58 o 
 -19   3   7        2.12        1.34     17.99 o 
 -18   3   7       28.58       17.69     16.19 o 
 -17   3   7       32.35       35.74     20.65 o 
 -16   3   7        2.18       34.83     20.37 o 
 -15   3   7       34.00       20.16     15.11 o 
 -14   3   7       43.75       28.16     20.02 o 
 -13   3   7       84.28      115.86     27.58 o 
 -12   3   7        3.82        1.91     19.56 o 
 -11   3   7       32.38       38.92     18.64 o 
 -10   3   7       26.17       74.21     22.75 o 
  -9   3   7       11.20       43.67     24.86 o 
  -8   3   7      207.84      282.45     26.21 o 
  -7   3   7      276.17      222.66     26.55 o 
  -6   3   7       10.39       20.15     20.34 o 
  -5   3   7        3.71       63.43     15.40 o 
  -4   3   7       19.65       55.49     19.24 o 
  -3   3   7        1.44       33.84     15.07 o 
  -2   3   7       92.98       66.89     14.58 o 
  -1   3   7       40.77       23.07     17.15 o 
   0   3   7      385.81      373.31     19.37 o 
   1   3   7       21.64       20.95     14.99 o 
   2   3   7       23.22       44.36     18.92 o 
   3   3   7        0.88        5.56     16.90 o 
   4   3   7       88.29      109.66     17.81 o 
   5   3   7       88.27       73.51     19.25 o 
   6   3   7       12.94       14.13     16.84 o 
   7   3   7       84.03       97.43     17.89 o 
   8   3   7      112.50      107.85     17.10 o 
   9   3   7       11.18        8.77     17.05 o 
  10   3   7       38.84       47.07     15.10 o 
  11   3   7        0.54      -13.54     15.72 o 
  12   3   7        9.79       11.70     16.45 o 
  13   3   7       16.77       20.79     17.41 o 
  14   3   7        0.06        4.82     13.25 o 
  15   3   7       19.75       46.47     14.31 o 
  16   3   7        0.96       22.81     19.52 o 
 -18   4   7        2.54       -7.03     17.42 o 
 -17   4   7        1.07       -1.80     14.34 o 
 -16   4   7        4.50        0.99     15.03 o 
 -15   4   7        0.12       -8.78     13.33 o 
 -14   4   7        0.86       50.45     31.19 o 
 -13   4   7        8.32        6.42     15.82 o 
 -12   4   7       30.58       40.71     22.03 o 
 -11   4   7       26.33       59.91     18.53 o 
 -10   4   7        1.44      -15.80     18.98 o 
  -9   4   7        0.53       53.01     17.66 o 
  -8   4   7       22.69       64.25     20.10 o 
  -7   4   7       30.72       38.16     17.34 o 
  -6   4   7       94.48      109.34     19.04 o 
  -5   4   7        7.42      -11.17     15.57 o 
  -4   4   7      176.54      228.14     22.32 o 
  -3   4   7      217.38      190.77     23.75 o 
  -2   4   7       65.90       84.23     18.59 o 
  -1   4   7        1.70       28.37     13.73 o 
   0   4   7      202.64      235.83     26.72 o 
   1   4   7      267.95      250.12     20.95 o 
   2   4   7        0.37       -3.18     12.97 o 
   3   4   7        9.33       11.89     16.83 o 
   4   4   7       68.57       70.19     19.71 o 
   5   4   7      288.49      291.49     24.47 o 
   6   4   7       25.88       31.03     20.40 o 
   7   4   7      653.00      679.66     50.30 o 
   8   4   7      126.75       75.66     25.43 o 
   9   4   7      305.58      314.24     34.78 o 
  10   4   7       14.34       17.41     15.43 o 
  11   4   7       16.60       13.43     15.09 o 
  12   4   7        0.03       10.65     13.55 o 
  13   4   7        1.35       -5.54     11.93 o 
  14   4   7        2.38       44.75     26.94 o 
  15   4   7        2.98       46.04     21.93 o 
 -18   5   7        1.37       27.35     14.58 o 
 -17   5   7        2.39       15.12     17.00 o 
 -16   5   7        5.33       35.80     26.53 o 
 -15   5   7       15.91       29.87     26.92 o 
 -14   5   7        8.87        1.98     20.37 o 
 -13   5   7       15.99       31.29     16.12 o 
 -12   5   7        0.03       25.25     16.93 o 
 -11   5   7        3.50       24.53     17.13 o 
 -10   5   7        3.36       30.18     21.42 o 
  -9   5   7       20.09       35.96     19.61 o 
  -8   5   7       12.12       24.60     16.02 o 
  -7   5   7      110.71      145.76     28.27 o 
  -6   5   7      135.08      153.79     23.98 o 
  -5   5   7       37.20       59.84     17.42 o 
  -4   5   7       67.32       66.10     28.60 o 
  -3   5   7       16.97       70.87     12.78 o 
  -2   5   7       50.18       79.83     15.02 o 
  -1   5   7       79.34       99.75     17.80 o 
   0   5   7      129.05      121.87     20.43 o 
   1   5   7        1.19       24.65     16.37 o 
   2   5   7       58.78       42.40     15.30 o 
   3   5   7       39.24       34.89     13.32 o 
   4   5   7      144.07      171.79     23.81 o 
   5   5   7        4.20        5.53     16.94 o 
   6   5   7       13.19       22.02     18.54 o 
   7   5   7       62.25       50.56     16.19 o 
   8   5   7        7.39       31.27     12.81 o 
   9   5   7       46.19       83.78     22.15 o 
  10   5   7       48.82       35.88     17.75 o 
  11   5   7       26.39       27.07     23.35 o 
  12   5   7        1.21       -5.28     12.68 o 
  13   5   7        1.93       52.49     22.53 o 
  14   5   7        5.02      -12.06     21.90 o 
  15   5   7        6.42       10.47     18.47 o 
 -17   6   7       13.91       28.48     15.91 o 
 -16   6   7        0.56       37.41     18.79 o 
 -15   6   7        0.41        5.29     13.73 o 
 -14   6   7        5.22       21.30     18.58 o 
 -13   6   7        7.19       32.85     16.65 o 
 -12   6   7        6.08       -2.66     18.10 o 
 -11   6   7        0.17       52.53     20.50 o 
 -10   6   7        2.39       24.19     26.15 o 
  -9   6   7       52.87       53.59     15.65 o 
  -8   6   7       83.73       96.49     21.04 o 
  -7   6   7        4.27       34.57     20.89 o 
  -6   6   7        2.26       17.10     16.39 o 
  -5   6   7      225.57      293.50     28.47 o 
  -4   6   7       24.70       40.94     21.55 o 
  -3   6   7      470.73      479.22     38.01 o 
  -2   6   7       77.26       95.19     20.00 o 
  -1   6   7        1.58        1.35     19.08 o 
   0   6   7       53.48       53.51     15.65 o 
   1   6   7        6.80       32.04     12.19 o 
   2   6   7        0.76       30.37     15.72 o 
   3   6   7       47.03       44.68     16.61 o 
   4   6   7      120.96       78.12     18.38 o 
   5   6   7        2.40       27.69     11.52 o 
   6   6   7       44.49       66.92     20.05 o 
   7   6   7      139.67      132.96     20.14 o 
   8   6   7       23.42       29.15     17.86 o 
   9   6   7        7.91       30.33     28.01 o 
  10   6   7        4.78       31.85     13.87 o 
  11   6   7        0.13       24.27     17.25 o 
  12   6   7        4.33       29.55     25.74 o 
  13   6   7        8.12       45.92     27.66 o 
  14   6   7        1.66        9.67     20.45 o 
 -17   7   7       11.60      -11.62     19.52 o 
 -16   7   7        5.72       28.25     14.84 o 
 -15   7   7        5.85       24.44     21.56 o 
 -14   7   7       16.56       22.36     16.20 o 
 -13   7   7        1.25       28.23     17.01 o 
 -12   7   7        0.19       40.33     22.03 o 
 -11   7   7       20.42       13.75     22.14 o 
 -10   7   7        7.53       -2.03     14.68 o 
  -9   7   7        4.14        8.00     19.45 o 
  -8   7   7        0.37       19.23     21.22 o 
  -7   7   7      115.47      133.03     24.70 o 
  -6   7   7      418.84      380.38     30.45 o 
  -5   7   7        1.31       -2.66      9.81 o 
  -4   7   7      481.33      416.60     37.37 o 
  -3   7   7       72.79       77.38     14.05 o 
  -2   7   7      102.70       73.46     14.30 o 
  -1   7   7       20.41       22.32     17.86 o 
   0   7   7       28.96       35.32     17.23 o 
   1   7   7       77.60       96.66     16.26 o 
   2   7   7       54.21       74.03     21.58 o 
   3   7   7      238.63      226.33     20.16 o 
   4   7   7       17.74       20.48     12.72 o 
   5   7   7        8.51       34.29     15.43 o 
   6   7   7       70.19       86.97     21.73 o 
   7   7   7        2.95       37.22     20.01 o 
   8   7   7        0.20       12.13     17.99 o 
   9   7   7       13.39       18.76     21.35 o 
  10   7   7        0.01       19.57     14.96 o 
  11   7   7       13.90       -6.73     24.10 o 
  12   7   7        0.23       19.11     19.12 o 
  13   7   7        7.21       24.20     20.62 o 
  14   7   7       10.69        2.58     17.87 o 
 -16   8   7       10.87        1.10     12.33 o 
 -15   8   7       12.69        6.79     15.61 o 
 -14   8   7        2.56       24.22     27.03 o 
 -13   8   7        6.50       16.92     13.60 o 
 -12   8   7        2.26       44.34     27.30 o 
 -11   8   7       20.32       59.21     14.15 o 
 -10   8   7       63.31      115.03     25.74 o 
  -9   8   7       37.59       89.07     22.74 o 
  -8   8   7        0.15        8.35     19.66 o 
  -7   8   7      115.01      106.16     19.76 o 
  -6   8   7        4.10       25.82     10.88 o 
  -5   8   7       32.93       31.80     16.91 o 
  -4   8   7      202.58      237.67     21.58 o 
  -3   8   7       93.22       62.66     20.96 o 
  -2   8   7        6.29       11.47     12.39 o 
  -1   8   7        4.57       15.57     16.46 o 
   0   8   7       18.18       22.03     17.56 o 
   1   8   7        3.53       34.76     13.01 o 
   2   8   7       12.54       45.21     21.41 o 
   3   8   7       29.01       22.30     12.67 o 
   4   8   7       45.86       58.52     18.43 o 
   5   8   7        1.35       -1.25     16.77 o 
   6   8   7       13.32       25.72     12.75 o 
   7   8   7        3.87       19.26     21.32 o 
   8   8   7        1.93        2.00     11.60 o 
   9   8   7        7.09        8.20      9.68 o 
  10   8   7        0.00       35.22     19.42 o 
  11   8   7        3.17        3.66     18.40 o 
  12   8   7        0.59       18.79     17.28 o 
  13   8   7        1.19       50.55     38.84 o 
 -15   9   7        1.74        2.56     11.80 o 
 -14   9   7        1.88       19.03     17.95 o 
 -13   9   7        1.28       11.80     16.16 o 
 -12   9   7       14.94       22.02     13.16 o 
 -11   9   7       12.18       31.32     22.01 o 
 -10   9   7        1.22       16.28     22.30 o 
  -9   9   7        0.01        5.07     25.03 o 
  -8   9   7       26.06       23.10     16.40 o 
  -7   9   7       62.24       61.78     22.25 o 
  -6   9   7       89.37       74.85     21.98 o 
  -5   9   7       21.83       38.59     26.17 o 
  -4   9   7        2.36       11.81      9.84 o 
  -3   9   7        0.03       22.12     19.46 o 
  -2   9   7       34.93       35.42     17.84 o 
  -1   9   7        5.42       27.19     13.87 o 
   0   9   7        1.51       11.94     25.00 o 
   1   9   7        5.40        9.87     13.49 o 
   2   9   7       73.05       32.13      9.84 o 
   3   9   7      221.01      190.71     24.43 o 
   4   9   7      200.92      166.99     22.39 o 
   5   9   7       20.59       22.12     12.20 o 
   6   9   7       13.00       15.20     10.95 o 
   7   9   7        0.21       15.76     18.54 o 
   8   9   7        8.47       14.75     22.13 o 
   9   9   7        0.24       29.66     18.40 o 
  10   9   7        3.90        8.09     15.62 o 
  11   9   7        2.84       19.22     18.51 o 
  12   9   7        1.16       12.47     14.49 o 
 -13  10   7        0.48       15.56     12.25 o 
 -12  10   7        2.02       18.65     13.20 o 
 -11  10   7        7.02       14.64     16.56 o 
 -10  10   7       12.02        9.50     15.04 o 
  -9  10   7        0.25       15.58     12.74 o 
  -8  10   7        3.58       -0.58      9.52 o 
  -7  10   7        9.40       20.51     17.99 o 
  -6  10   7        5.70        8.09      8.49 o 
  -5  10   7       31.08       31.82     10.52 o 
  -4  10   7       39.80       17.72     12.61 o 
  -3  10   7        4.62        2.44     17.96 o 
  -2  10   7       23.73       35.05     23.12 o 
  -1  10   7        4.07        7.36     13.53 o 
   0  10   7        0.35       15.70     20.48 o 
   1  10   7        1.36        9.61     11.27 o 
   2  10   7       26.39       28.08     11.80 o 
   3  10   7        3.77        8.52     11.68 o 
   4  10   7        3.32       34.95     19.37 o 
   5  10   7        0.80       40.10     18.36 o 
   6  10   7       23.71       30.63     18.15 o 
   7  10   7       25.62       25.71     14.17 o 
   8  10   7        2.24       33.12     23.35 o 
   9  10   7        0.69       16.50     15.03 o 
  10  10   7       21.45       41.41     20.10 o 
 -12  11   7        0.16       10.89     13.12 o 
 -11  11   7        0.01       13.28     20.76 o 
 -10  11   7        0.21       21.63     27.50 o 
  -9  11   7       29.48       15.58     19.91 o 
  -8  11   7       86.78       94.02     27.09 o 
  -7  11   7       28.82       29.86     22.73 o 
  -6  11   7       11.43       14.81     18.95 o 
  -5  11   7        2.04       46.75     18.72 o 
  -4  11   7        0.54       15.87     14.91 o 
  -3  11   7       10.51       17.98     20.25 o 
  -2  11   7        6.53       14.19     20.89 o 
  -1  11   7        5.54       70.05     19.85 o 
   0  11   7       23.13       27.98     15.32 o 
   1  11   7        1.38       -2.55     21.34 o 
   2  11   7        7.95       19.45     20.09 o 
   3  11   7       16.31       44.13     16.72 o 
   4  11   7        0.00        5.57     15.48 o 
   5  11   7        7.73       16.91     18.43 o 
   6  11   7       14.49        6.49     16.58 o 
   7  11   7        2.01       36.34     20.05 o 
   8  11   7        0.05      -16.31     16.60 o 
   9  11   7       11.83       27.84     15.33 o 
 -10  12   7        0.18       12.31     37.67 o 
  -9  12   7       15.37       26.60     18.13 o 
  -8  12   7        0.78       30.73     16.54 o 
  -7  12   7       20.31       -0.61     18.94 o 
  -6  12   7        6.63       -5.61      9.18 o 
  -5  12   7        0.02        3.84     14.82 o 
  -4  12   7        4.35       -3.10     13.38 o 
  -3  12   7       29.50       28.91     17.67 o 
  -2  12   7       10.30       -3.47     14.18 o 
  -1  12   7        0.04       15.42     31.38 o 
   0  12   7        1.47       -4.87     17.36 o 
   1  12   7        0.15       16.83     16.04 o 
   2  12   7        4.16       46.47     23.31 o 
   3  12   7        6.86        7.27     21.31 o 
   4  12   7        0.65        9.70     15.06 o 
   5  12   7        0.38        1.80     20.39 o 
   6  12   7        7.46       16.03     27.21 o 
   7  12   7       16.99       -9.84     21.64 o 
  -7  13   7        0.70        9.12     15.57 o 
  -6  13   7        8.21       31.50     15.33 o 
  -5  13   7        3.91        5.11     10.78 o 
  -4  13   7        0.14       15.44     15.98 o 
  -3  13   7        1.03       51.95     20.95 o 
  -2  13   7        0.28       28.75     23.04 o 
  -1  13   7        4.02       29.42     20.74 o 
   0  13   7        1.05        2.38     23.19 o 
   1  13   7        0.19       39.01     19.02 o 
   2  13   7        0.71       10.63     20.62 o 
   3  13   7        0.00       41.96     16.33 o 
   4  13   7        0.02       -0.34     17.65 o 
 -18   0   8        8.70       12.87     25.54 o 
 -17   0   8       24.60       28.97     19.96 o 
 -16   0   8       69.24       56.20     39.76 o 
 -15   0   8        9.79       24.87     21.04 o 
 -14   0   8        4.12      -11.27     20.99 o 
 -13   0   8       39.68       33.74     23.99 o 
 -12   0   8        4.77       12.36     18.23 o 
 -11   0   8       81.56       78.81     52.32 o 
 -10   0   8       92.87       71.36     20.51 o 
  -9   0   8        0.01       21.44     30.53 o 
  -8   0   8      641.29      753.96     87.54 o 
  -7   0   8      602.31      468.53     62.45 o 
  -6   0   8      241.60      215.61     30.70 o 
  -5   0   8     1109.50     1157.81    101.43 o 
  -4   0   8     1092.39      962.21    111.80 o 
  -3   0   8       87.20       35.91     38.51 o 
  -2   0   8      242.00      262.30     44.77 o 
  -1   0   8        0.05       18.40     21.99 o 
   0   0   8        3.98       11.53     20.16 o 
   1   0   8        9.29       24.31     21.55 o 
   2   0   8      273.12      227.06     33.59 o 
   3   0   8      529.68      582.30     49.49 o 
   4   0   8       36.09       36.34     22.09 o 
   5   0   8       85.46       96.89     25.42 o 
   6   0   8       87.50      126.96     25.88 o 
   7   0   8      153.59      174.46     30.95 o 
   8   0   8       10.85        5.76     39.48 o 
   9   0   8        1.20        8.55     22.89 o 
  10   0   8       12.32       14.57     24.45 o 
  11   0   8        0.12       80.69     26.41 o 
  12   0   8       13.70        9.10     27.35 o 
  13   0   8        2.13        6.33     16.30 o 
  14   0   8       11.98       16.89     23.69 o 
  15   0   8        0.23       10.54     13.87 o 
 -18   1   8        7.48       -8.17     15.49 o 
 -17   1   8       42.87       55.10     14.84 o 
 -16   1   8       25.67       14.61     26.86 o 
 -15   1   8        0.25        9.62     13.35 o 
 -14   1   8       11.12       21.75     16.23 o 
 -13   1   8        7.29        0.88      8.95 o 
 -12   1   8        0.53       -6.75     23.88 o 
 -11   1   8        5.75       29.68     13.73 o 
 -10   1   8        2.00       28.26     22.97 o 
  -9   1   8       29.57       68.60     21.09 o 
  -8   1   8      646.78      741.02     67.79 o 
  -7   1   8      545.51      502.86     42.31 o 
  -6   1   8      371.20      306.27     27.07 o 
  -5   1   8        7.48       24.78     18.01 o 
  -4   1   8        3.93       21.83     11.80 o 
  -3   1   8      192.57      238.83     25.03 o 
  -2   1   8       17.76       19.05     14.80 o 
  -1   1   8       21.88       10.17     17.26 o 
   0   1   8       12.60       32.84     19.66 o 
   1   1   8        0.01       36.55     15.07 o 
   2   1   8        8.52       36.98     15.87 o 
   3   1   8       89.63       85.38     20.99 o 
   4   1   8       56.86       47.39     28.87 o 
   5   1   8       31.40       27.32     17.67 o 
   6   1   8      463.98      510.00     36.14 o 
   7   1   8       40.85       57.32     16.35 o 
   8   1   8      155.07      103.46     19.27 o 
   9   1   8       49.92       70.69     18.64 o 
  10   1   8        3.59       34.47     17.65 o 
  11   1   8        3.28       -7.04     17.56 o 
  12   1   8        1.94        4.52     14.48 o 
  13   1   8        0.06       -0.38     14.66 o 
  14   1   8        0.06        2.35     16.75 o 
  15   1   8       12.80       22.25     11.27 o 
 -18   2   8        2.69       33.93     15.45 o 
 -17   2   8        9.55        6.13     16.30 o 
 -16   2   8       58.69       63.84     14.84 o 
 -15   2   8       82.19       85.63     29.64 o 
 -14   2   8       40.64       33.89     14.71 o 
 -13   2   8       37.84       34.11     19.69 o 
 -12   2   8       13.63       34.03     16.91 o 
 -11   2   8       11.81       33.16     22.26 o 
 -10   2   8        7.45       33.13     17.52 o 
  -9   2   8       13.76       37.64     16.83 o 
  -8   2   8        0.06        6.65     17.69 o 
  -7   2   8      214.22      234.87     28.38 o 
  -6   2   8      495.77      535.17     40.30 o 
  -5   2   8      259.67      287.00     29.50 o 
  -4   2   8       77.39       68.03     21.13 o 
  -3   2   8      326.14      372.47     27.28 o 
  -2   2   8        0.45       15.09     16.27 o 
  -1   2   8      182.55      174.74     21.23 o 
   0   2   8       34.92       36.67     19.24 o 
   1   2   8        1.54       20.09     18.41 o 
   2   2   8      129.29      156.80     20.15 o 
   3   2   8       26.43       26.02     24.59 o 
   4   2   8       95.02       95.97     26.30 o 
   5   2   8      271.42      248.84     25.30 o 
   6   2   8       10.25       43.67     24.78 o 
   7   2   8       31.85       32.29     15.90 o 
   8   2   8       46.10       59.88     20.17 o 
   9   2   8       16.63       39.27     15.29 o 
  10   2   8        2.60      -21.43     15.38 o 
  11   2   8       11.27       17.67     18.25 o 
  12   2   8       28.18       27.78     19.72 o 
  13   2   8        0.05      -24.05     16.03 o 
  14   2   8       18.25       21.76     12.68 o 
  15   2   8        0.12       12.26     11.46 o 
 -18   3   8        0.18        3.80     15.22 o 
 -17   3   8        1.47      -12.47     15.77 o 
 -16   3   8        1.99        0.84     16.16 o 
 -15   3   8        2.71        4.31     17.48 o 
 -14   3   8        3.24       12.78     16.60 o 
 -13   3   8        5.81        6.09     19.26 o 
 -12   3   8        9.57       34.41     19.47 o 
 -11   3   8       19.71        4.36     23.71 o 
 -10   3   8        0.39       20.40     27.66 o 
  -9   3   8        3.37      -24.90     17.71 o 
  -8   3   8        0.04       45.24     26.82 o 
  -7   3   8       11.69       18.63     18.67 o 
  -6   3   8        7.92       33.15     35.66 o 
  -5   3   8       10.99      -14.90     25.27 o 
  -4   3   8       27.34       28.01     17.73 o 
  -3   3   8       21.95       27.68     15.90 o 
  -2   3   8        1.65       14.27     21.66 o 
  -1   3   8      150.60      129.18     26.53 o 
   0   3   8        0.11       47.18     17.02 o 
   1   3   8       44.43       50.90     24.17 o 
   2   3   8      130.82      165.26     22.92 o 
   3   3   8       53.05       66.81     16.24 o 
   4   3   8       71.80       84.90     28.32 o 
   5   3   8        0.77       21.43     16.10 o 
   6   3   8        0.23      -16.05     15.49 o 
   7   3   8       65.31       69.41     16.68 o 
   8   3   8        2.80       -1.93     15.39 o 
   9   3   8       38.12       55.24     25.42 o 
  10   3   8       23.15       20.62     14.26 o 
  11   3   8       37.05       26.35     11.54 o 
  12   3   8        2.15       21.82     18.71 o 
  13   3   8        0.00       11.34     13.96 o 
  14   3   8        2.92       -9.62     11.54 o 
 -17   4   8       11.00       61.46     28.45 o 
 -16   4   8        0.37      -26.30     17.53 o 
 -15   4   8        1.04       49.85     18.42 o 
 -14   4   8        1.56      -11.73     15.28 o 
 -13   4   8        1.25       10.03     13.55 o 
 -12   4   8       14.43       42.72     21.87 o 
 -11   4   8       66.56      122.82     24.64 o 
 -10   4   8      137.23      147.60     22.56 o 
  -9   4   8        0.05       13.39     21.86 o 
  -8   4   8       23.17       85.42     27.20 o 
  -7   4   8       52.26       83.18     21.17 o 
  -6   4   8      135.08      129.74     30.29 o 
  -5   4   8       17.24        2.81     18.52 o 
  -4   4   8      159.97      136.87     26.73 o 
  -3   4   8       11.58       17.73     10.96 o 
  -2   4   8       92.49       97.73     19.28 o 
  -1   4   8      134.11      126.46     21.47 o 
   0   4   8        2.62       23.64     16.60 o 
   1   4   8      124.49      120.45     18.32 o 
   2   4   8        2.64        5.14     17.49 o 
   3   4   8       29.50       49.22     18.67 o 
   4   4   8      137.45      156.55     18.28 o 
   5   4   8      258.32      248.74     21.45 o 
   6   4   8        0.88        7.42     20.65 o 
   7   4   8       41.92       61.76     23.86 o 
   8   4   8        0.07       -2.33     14.82 o 
   9   4   8        6.56       41.03     20.76 o 
  10   4   8        1.21       11.86     12.22 o 
  11   4   8        3.48       12.85     13.61 o 
  12   4   8        3.17       -1.75     14.24 o 
  13   4   8        4.77        1.56     14.50 o 
  14   4   8       12.29       42.86     17.28 o 
 -17   5   8        0.13       -3.33     13.24 o 
 -16   5   8        9.99       14.83     15.32 o 
 -15   5   8        0.91       14.02     17.34 o 
 -14   5   8        4.22       18.07     14.50 o 
 -13   5   8       14.41       40.42     17.59 o 
 -12   5   8        0.73       42.83     28.80 o 
 -11   5   8       53.60       49.33     24.13 o 
 -10   5   8       85.89      126.04     21.56 o 
  -9   5   8      142.25      146.97     26.18 o 
  -8   5   8       18.10       37.29     28.67 o 
  -7   5   8        3.48       -3.70     17.26 o 
  -6   5   8       46.19       97.13     19.19 o 
  -5   5   8       12.11       25.26     21.35 o 
  -4   5   8       14.21       49.14     19.03 o 
  -3   5   8       11.76       -6.53     16.95 o 
  -2   5   8       48.96       60.84     24.17 o 
  -1   5   8        2.40       40.59     28.60 o 
   0   5   8       77.52       91.72     17.26 o 
   1   5   8       77.70       64.86     16.70 o 
   2   5   8        8.88       36.03     23.93 o 
   3   5   8       18.78        6.23     16.08 o 
   4   5   8        0.02       -1.18     19.27 o 
   5   5   8        0.88       19.61     16.20 o 
   6   5   8       27.23       64.71     21.58 o 
   7   5   8       19.21       43.78     17.32 o 
   8   5   8        3.93       21.71     14.58 o 
   9   5   8       57.55       48.73     17.38 o 
  10   5   8        0.12       12.27     10.76 o 
  11   5   8        4.06       -0.50     14.08 o 
  12   5   8        6.19       41.11     17.91 o 
  13   5   8        0.10       25.92     18.28 o 
  14   5   8        0.09       19.41     20.64 o 
 -16   6   8        1.87       10.17     14.24 o 
 -15   6   8        0.01        0.06     14.59 o 
 -14   6   8        4.44        9.69     11.76 o 
 -13   6   8        1.19       -1.00     18.49 o 
 -12   6   8        6.32       14.82     25.86 o 
 -11   6   8        5.01       14.89     17.91 o 
 -10   6   8       18.84       32.34     26.11 o 
  -9   6   8       17.69       37.69     21.13 o 
  -8   6   8       28.80       61.01     27.67 o 
  -7   6   8       59.94      114.55     25.30 o 
  -6   6   8        6.51       48.25     26.17 o 
  -5   6   8       48.08       65.43     18.99 o 
  -4   6   8       86.64      114.92     27.30 o 
  -3   6   8      152.90      168.97     21.55 o 
  -2   6   8        0.02       -2.08     14.26 o 
  -1   6   8       21.82       22.30     17.37 o 
   0   6   8        0.11       31.19     17.02 o 
   1   6   8       67.36       93.10     17.86 o 
   2   6   8        6.20       -0.64     15.67 o 
   3   6   8       19.99       21.31     16.53 o 
   4   6   8        0.06       37.37     25.97 o 
   5   6   8       41.92       40.85     19.71 o 
   6   6   8       18.03       22.16     16.51 o 
   7   6   8       14.22       12.68     13.45 o 
   8   6   8        5.92        3.43     13.17 o 
   9   6   8        4.20       24.69     19.00 o 
  10   6   8        2.00       11.34     18.16 o 
  11   6   8        0.39       30.05     22.44 o 
  12   6   8        0.08       19.18     19.51 o 
  13   6   8        0.88       18.55     15.91 o 
 -16   7   8        0.01        5.16     12.15 o 
 -15   7   8        2.07        9.48     16.22 o 
 -14   7   8        3.77       42.82     18.18 o 
 -13   7   8        2.66       56.64     26.82 o 
 -12   7   8       13.03        8.22     18.49 o 
 -11   7   8        7.82       38.21     19.73 o 
 -10   7   8       24.51       24.24     16.31 o 
  -9   7   8      116.53      102.14     19.68 o 
  -8   7   8       95.24       56.47     18.38 o 
  -7   7   8       10.11       47.13     30.94 o 
  -6   7   8       20.37       54.46     24.04 o 
  -5   7   8       48.16       36.01     15.73 o 
  -4   7   8        1.43       -5.17     13.54 o 
  -3   7   8       88.16       81.46     21.44 o 
  -2   7   8       71.88      100.61     16.67 o 
  -1   7   8       21.41       26.88     11.87 o 
   0   7   8        0.07       46.37     14.58 o 
   1   7   8       24.72       23.68     20.95 o 
   2   7   8        1.48       16.15     13.55 o 
   3   7   8       14.73       24.26     22.73 o 
   4   7   8       35.66       26.20     16.37 o 
   5   7   8        0.32      -13.94     18.82 o 
   6   7   8       17.96        4.67     14.13 o 
   7   7   8        0.00       17.62     17.68 o 
   8   7   8       10.80        7.49     14.64 o 
   9   7   8        0.16       16.65     26.05 o 
  10   7   8        0.01       14.64     17.67 o 
  11   7   8        3.89       -2.33     21.05 o 
  12   7   8        4.28      -12.27     15.23 o 
 -15   8   8        2.61       14.66     11.42 o 
 -14   8   8        0.21       -8.95     15.90 o 
 -13   8   8        0.17       29.89     19.77 o 
 -12   8   8        0.19      -23.24     15.50 o 
 -11   8   8        0.00       20.47     29.03 o 
 -10   8   8        1.00       24.01     14.05 o 
  -9   8   8        5.01       -3.19     16.22 o 
  -8   8   8       25.10       -3.87     17.46 o 
  -7   8   8        0.09       89.77     25.49 o 
  -6   8   8      110.46      108.49     20.37 o 
  -5   8   8      107.68       49.18     19.74 o 
  -4   8   8        0.41       -0.89     13.76 o 
  -3   8   8        0.18        1.81     11.86 o 
  -2   8   8        1.42       37.13     24.46 o 
  -1   8   8        3.72       13.58     19.19 o 
   0   8   8        3.65       11.42     16.07 o 
   1   8   8        7.32       11.76     15.77 o 
   2   8   8        0.55        9.35     13.11 o 
   3   8   8       20.64       37.65     28.90 o 
   4   8   8       43.26       43.56     11.66 o 
   5   8   8        0.01       15.57     21.34 o 
   6   8   8        4.57       10.74     14.59 o 
   7   8   8        1.54       11.03     19.85 o 
   8   8   8       11.52       25.97     20.48 o 
   9   8   8        1.60       22.92     13.58 o 
  10   8   8        1.65       16.47     19.73 o 
  11   8   8        0.05       56.85     26.01 o 
 -14   9   8        0.86       16.33     16.65 o 
 -13   9   8        2.08       40.30     16.75 o 
 -12   9   8       21.05       32.17     16.59 o 
 -11   9   8        9.42        8.60     20.27 o 
 -10   9   8        0.18        9.49     20.62 o 
  -9   9   8        3.97       11.58     15.73 o 
  -8   9   8        1.21       24.40     17.75 o 
  -7   9   8        2.07       33.89     27.78 o 
  -6   9   8        0.04       22.15     19.27 o 
  -5   9   8       70.59       29.46     15.59 o 
  -4   9   8       14.26       10.79     14.50 o 
  -3   9   8       32.79       19.42     22.03 o 
  -2   9   8        9.16       26.79     20.79 o 
  -1   9   8        0.01       -7.18     11.95 o 
   0   9   8        1.49        1.55     15.63 o 
   1   9   8        2.18        1.92     11.89 o 
   2   9   8       10.88       25.24     12.98 o 
   3   9   8       14.29       58.16     13.41 o 
   4   9   8        6.50       32.15     13.80 o 
   5   9   8        0.24       22.54     11.53 o 
   6   9   8        8.18       35.97     20.36 o 
   7   9   8        0.56        9.90     18.22 o 
   8   9   8        3.39       14.78     15.62 o 
   9   9   8        1.30       -1.58     15.99 o 
  10   9   8        2.38        7.64     16.74 o 
 -12  10   8        0.13        3.84     11.74 o 
 -11  10   8        4.12       31.02     22.18 o 
 -10  10   8        6.18        4.53     15.00 o 
  -9  10   8       17.29       24.70     21.16 o 
  -8  10   8        4.53       42.75     15.51 o 
  -7  10   8        5.64       16.93     22.38 o 
  -6  10   8       11.72       13.17     34.23 o 
  -5  10   8       32.47       22.65     19.59 o 
  -4  10   8       59.33       66.80     19.81 o 
  -3  10   8        5.33       19.04     19.50 o 
  -2  10   8        1.41       21.51     21.21 o 
  -1  10   8        0.18       38.87     18.29 o 
   0  10   8        0.08        4.02     11.07 o 
   1  10   8        0.87       28.63     23.13 o 
   2  10   8        0.08       19.80     17.87 o 
   3  10   8        9.50        1.55     13.96 o 
   4  10   8        0.73        6.99     11.11 o 
   5  10   8        0.61       13.67     13.61 o 
   6  10   8        2.56       31.62     17.03 o 
   7  10   8        1.58        2.06     16.60 o 
   8  10   8        1.04       27.37     15.46 o 
   9  10   8        0.04       38.74     15.29 o 
 -10  11   8       25.43       42.11     18.96 o 
  -9  11   8       15.71       48.23     22.91 o 
  -8  11   8        4.00       55.30     31.34 o 
  -7  11   8        0.02       23.77     25.07 o 
  -6  11   8        0.29        5.99     26.54 o 
  -5  11   8        2.26       98.73     38.94 o 
  -4  11   8        2.46       18.01     11.96 o 
  -3  11   8        1.44       14.24     26.32 o 
  -2  11   8        0.25       -0.08     16.33 o 
  -1  11   8        7.12       17.02     15.99 o 
   0  11   8        0.03      -11.75     23.59 o 
   1  11   8        9.56      -24.39     17.80 o 
   2  11   8        0.86      -27.71     18.47 o 
   3  11   8        9.17       12.32     19.50 o 
   4  11   8        3.59       15.56     13.64 o 
   5  11   8        0.23       32.28     23.42 o 
   6  11   8        0.84        0.67     25.62 o 
   7  11   8        5.15       45.95     24.63 o 
  -8  12   8        0.73       -1.65     23.58 o 
  -7  12   8        0.89        0.01     19.41 o 
  -6  12   8        2.46       18.86     27.50 o 
  -5  12   8        7.89       17.27     23.75 o 
  -4  12   8       12.47       -5.18     18.41 o 
  -3  12   8       11.31       19.64     13.91 o 
  -2  12   8       21.81       22.33     17.67 o 
  -1  12   8       15.22        2.24     16.22 o 
   0  12   8        0.09        3.67     17.19 o 
   1  12   8        0.85       -1.02     15.06 o 
   2  12   8        0.01       11.73     14.62 o 
   3  12   8        2.47       12.88     15.54 o 
   4  12   8        0.03       25.60     29.38 o 
  -2  13   8        7.26       25.69     18.45 o 
  -1  13   8        8.50       28.07     16.19 o 
 -17   1   9        2.49        3.87     17.87 o 
 -16   1   9        0.96        6.99     18.47 o 
 -15   1   9        1.16        3.86     10.56 o 
 -14   1   9        0.46       19.76     16.63 o 
 -13   1   9       20.13       10.93     21.19 o 
 -12   1   9        3.60        3.62     19.22 o 
 -11   1   9        5.58        8.87     20.44 o 
 -10   1   9        0.60       14.70     18.20 o 
  -9   1   9        0.51       13.75     32.13 o 
  -8   1   9        0.16        9.62     26.90 o 
  -7   1   9       31.07       22.31     19.61 o 
  -6   1   9       42.74       16.08     27.34 o 
  -5   1   9        1.49       10.56     19.42 o 
  -4   1   9      114.80      113.21     20.86 o 
  -3   1   9      177.54      196.72     26.56 o 
  -2   1   9        7.35       18.85     24.32 o 
  -1   1   9        7.98       12.28     19.52 o 
   0   1   9        5.57       40.42     14.07 o 
   1   1   9       10.01      -20.31     17.65 o 
   2   1   9       50.68       88.70     18.08 o 
   3   1   9        4.68       43.96     13.96 o 
   4   1   9        0.60       26.28     17.02 o 
   5   1   9        6.80        6.75     17.50 o 
   6   1   9       93.09      108.09     18.88 o 
   7   1   9       13.24       15.33     17.77 o 
   8   1   9        0.40        4.99     18.66 o 
   9   1   9        0.58      -16.92     20.13 o 
  10   1   9        7.73        7.14     23.81 o 
  11   1   9        0.08       -9.81     13.36 o 
  12   1   9       10.86       29.16     15.29 o 
  13   1   9        0.59       31.16     14.94 o 
 -17   2   9        1.94       19.01     22.75 o 
 -16   2   9        5.03       36.89     14.85 o 
 -15   2   9        0.02      -23.35     15.56 o 
 -14   2   9        0.50       11.31     28.23 o 
 -13   2   9        0.30       21.56     21.36 o 
 -12   2   9        6.19       24.65     13.55 o 
 -11   2   9       21.69       40.53     16.97 o 
 -10   2   9      171.18      186.70     25.47 o 
  -9   2   9       36.57       55.87     22.26 o 
  -8   2   9        7.77       22.23     25.93 o 
  -7   2   9        1.12       -9.86     16.18 o 
  -6   2   9       25.40       60.55     15.09 o 
  -5   2   9      146.98      155.85     26.47 o 
  -4   2   9      121.39       81.01     20.60 o 
  -3   2   9       29.50       75.11     31.01 o 
  -2   2   9        9.68       36.75     17.95 o 
  -1   2   9        6.60       15.01     16.82 o 
   0   2   9       67.90       66.95     14.39 o 
   1   2   9        2.92       18.53     17.04 o 
   2   2   9        9.53       39.77     24.02 o 
   3   2   9       58.36       49.85     19.79 o 
   4   2   9        5.58       36.95     19.84 o 
   5   2   9        2.97       15.25     23.48 o 
   6   2   9       28.33       25.68     15.61 o 
   7   2   9        4.40       14.65     18.13 o 
   8   2   9        1.21       18.15     19.60 o 
   9   2   9        0.02       15.52     17.20 o 
  10   2   9       17.72       40.27     17.84 o 
  11   2   9        1.51       24.47     19.56 o 
  12   2   9        1.37        9.08     16.90 o 
  13   2   9        6.01       33.38     11.83 o 
 -17   3   9        0.26        5.38     16.73 o 
 -16   3   9        0.70       19.39     15.16 o 
 -15   3   9        5.50       24.94     16.07 o 
 -14   3   9        9.52       20.43     15.80 o 
 -13   3   9       31.70       51.35     14.90 o 
 -12   3   9        8.79        7.61     19.61 o 
 -11   3   9        1.43       14.45     20.02 o 
 -10   3   9        0.04        6.19     24.17 o 
  -9   3   9        1.62       36.48     28.69 o 
  -8   3   9       14.75       17.47     18.01 o 
  -7   3   9       75.14      120.26     19.23 o 
  -6   3   9      152.97       89.72     19.90 o 
  -5   3   9       23.35       48.32     25.21 o 
  -4   3   9       42.23       71.40     19.57 o 
  -3   3   9        6.26       31.48     24.61 o 
  -2   3   9       36.02       40.99     14.46 o 
  -1   3   9       24.60       42.63     25.23 o 
   0   3   9      160.12      141.83     20.33 o 
   1   3   9      185.75      201.13     23.77 o 
   2   3   9        9.83       25.05     17.99 o 
   3   3   9        2.77        3.14     20.56 o 
   4   3   9        0.45       30.87     23.01 o 
   5   3   9       54.32       75.11     18.09 o 
   6   3   9       69.29       52.57     22.14 o 
   7   3   9        5.53       21.25     23.43 o 
   8   3   9        0.24        2.77     15.69 o 
   9   3   9        0.00       21.31     17.31 o 
  10   3   9       23.65       35.34     15.90 o 
  11   3   9        2.29       11.58     12.81 o 
  12   3   9        0.02        5.62     13.97 o 
  13   3   9        0.26       -7.46      9.70 o 
 -16   4   9        0.19       33.09     13.72 o 
 -15   4   9        0.11       19.95     13.20 o 
 -14   4   9        5.91       28.53     14.53 o 
 -13   4   9        3.77       42.24     21.94 o 
 -12   4   9       47.04       55.40     19.92 o 
 -11   4   9       31.99        9.35     26.09 o 
 -10   4   9        3.55        7.76     26.32 o 
  -9   4   9        3.58       45.53     22.20 o 
  -8   4   9        1.07       26.97     19.39 o 
  -7   4   9        5.91       11.86     18.49 o 
  -6   4   9      161.35      150.98     35.30 o 
  -5   4   9      114.95      105.60     23.15 o 
  -4   4   9        0.00       60.52     25.20 o 
  -3   4   9       12.72       15.75     12.64 o 
  -2   4   9        7.88        9.61     17.60 o 
  -1   4   9        8.34       23.59     17.35 o 
   0   4   9       38.19       28.03     16.43 o 
   1   4   9        1.64       10.21     14.91 o 
   2   4   9       56.87       44.64     17.02 o 
   3   4   9       11.84       19.04     15.48 o 
   4   4   9       14.77       12.36     14.44 o 
   5   4   9       64.66       51.87     14.51 o 
   6   4   9        0.93        9.48     16.85 o 
   7   4   9        4.87       26.43     16.87 o 
   8   4   9        8.67       10.94     17.12 o 
   9   4   9       11.16       17.96     23.03 o 
  10   4   9       12.49        6.81     12.94 o 
  11   4   9        0.11       43.23     35.39 o 
  12   4   9        2.32       14.96     13.99 o 
 -16   5   9        3.35       22.13     13.52 o 
 -15   5   9        0.58       23.55     15.17 o 
 -14   5   9        0.03       43.44     15.43 o 
 -13   5   9        0.01       53.56     17.40 o 
 -12   5   9        1.07       -0.45     18.88 o 
 -11   5   9       21.46       42.72     25.87 o 
 -10   5   9        9.81       43.40     20.80 o 
  -9   5   9        8.16       25.81     23.10 o 
  -8   5   9        2.84       48.70     16.30 o 
  -7   5   9        3.36       36.25     23.53 o 
  -6   5   9       33.80       37.57     19.02 o 
  -5   5   9      130.15      130.71     19.41 o 
  -4   5   9        0.00       19.70     18.26 o 
  -3   5   9        1.81       21.97     31.64 o 
  -2   5   9       25.48        8.06     10.83 o 
  -1   5   9       19.61       19.48     16.88 o 
   0   5   9       56.86       62.46     13.74 o 
   1   5   9        9.91        0.12     15.53 o 
   2   5   9        3.91       31.63     20.87 o 
   3   5   9       36.39       43.55     16.96 o 
   4   5   9      121.14      107.26     19.53 o 
   5   5   9       32.59       41.20     21.56 o 
   6   5   9       18.38       20.17     17.84 o 
   7   5   9        8.22       32.40     18.68 o 
   8   5   9        9.96       24.28     17.60 o 
   9   5   9       17.15        9.85     13.73 o 
  10   5   9        0.27        6.87     14.42 o 
  11   5   9        0.03       -2.71     11.19 o 
  12   5   9        2.44        6.14     14.66 o 
 -15   6   9        1.01        2.37     13.54 o 
 -14   6   9        0.07       -3.27     16.79 o 
 -13   6   9        0.51        6.40     16.56 o 
 -12   6   9       19.30       16.92     16.57 o 
 -11   6   9        6.66        7.94     14.67 o 
 -10   6   9        0.46       50.80     26.02 o 
  -9   6   9       24.05       49.34     18.87 o 
  -8   6   9      122.67      137.49     30.66 o 
  -7   6   9        8.33       -1.21     17.79 o 
  -6   6   9       85.26       97.90     26.75 o 
  -5   6   9        1.51       16.09     15.49 o 
  -4   6   9        1.40       -3.56     21.57 o 
  -3   6   9        7.41       14.62     14.94 o 
  -2   6   9        0.09       30.23     15.35 o 
  -1   6   9        3.82        7.89     18.94 o 
   0   6   9        5.28       44.31     25.53 o 
   1   6   9        9.51       24.53     14.47 o 
   2   6   9       18.49        9.42     15.80 o 
   3   6   9       31.67       94.53     22.57 o 
   4   6   9        7.03       37.59     12.34 o 
   5   6   9        4.64       19.80     15.97 o 
   6   6   9        2.43       52.35     19.28 o 
   7   6   9        0.38       41.36     16.29 o 
   8   6   9       23.82       12.61     13.94 o 
   9   6   9        1.07       22.32     30.50 o 
  10   6   9       24.58       32.89     11.06 o 
  11   6   9        5.85       27.43     15.30 o 
 -14   7   9        1.79       30.48     14.39 o 
 -13   7   9        1.11       11.60     13.03 o 
 -12   7   9        0.00        4.63     16.43 o 
 -11   7   9       13.89       50.74     24.07 o 
 -10   7   9       35.27       10.24     14.55 o 
  -9   7   9       31.68       50.47     20.49 o 
  -8   7   9       26.10       32.04     16.38 o 
  -7   7   9        0.13       10.13     20.04 o 
  -6   7   9        6.84        9.85     21.59 o 
  -5   7   9       69.69      113.85     24.47 o 
  -4   7   9       16.61       36.38     30.17 o 
  -3   7   9        1.26       11.40     10.19 o 
  -2   7   9       44.29       48.11     29.78 o 
  -1   7   9       12.08       24.20     15.89 o 
   0   7   9        9.37       14.79     15.39 o 
   1   7   9        1.70       13.08     14.60 o 
   2   7   9       33.70        3.45     16.13 o 
   3   7   9       16.50       45.24     23.56 o 
   4   7   9       77.11       59.11     16.13 o 
   5   7   9       39.81       65.98     31.52 o 
   6   7   9        0.82        4.30     20.19 o 
   7   7   9        0.17       -5.07     14.66 o 
   8   7   9        3.72       -6.25     12.53 o 
   9   7   9       14.48        2.62     16.31 o 
  10   7   9        0.57       -5.80     16.15 o 
 -13   8   9        4.80       15.28     13.43 o 
 -12   8   9        0.50       -2.72     12.52 o 
 -11   8   9        0.00       27.56     25.74 o 
 -10   8   9        1.74       32.35     18.10 o 
  -9   8   9        1.96       37.57     26.55 o 
  -8   8   9       16.91       51.85     17.22 o 
  -7   8   9        2.62       10.43     17.71 o 
  -6   8   9       15.09      -17.80     17.33 o 
  -5   8   9        0.07      -11.02     16.99 o 
  -4   8   9       86.15       41.94     21.38 o 
  -3   8   9       46.16       35.30     16.26 o 
  -2   8   9        0.21       26.80     19.59 o 
  -1   8   9        0.47       28.27     26.33 o 
   0   8   9        0.15       12.24     18.71 o 
   1   8   9       17.94       22.35     15.89 o 
   2   8   9        2.88       32.63     14.69 o 
   3   8   9       52.97       54.96     12.92 o 
   4   8   9        0.64        4.72     16.65 o 
   5   8   9       12.07       31.50     23.41 o 
   6   8   9        2.12       -4.32     12.91 o 
   7   8   9        3.24       31.18     18.89 o 
   8   8   9        1.97       27.03     18.42 o 
   9   8   9        1.52       30.27     13.88 o 
 -12   9   9        1.47       39.66     23.46 o 
 -11   9   9        0.22       -5.12     10.09 o 
 -10   9   9        1.78       23.18     13.36 o 
  -9   9   9        9.65       11.13     15.02 o 
  -8   9   9       16.63       29.83     20.51 o 
  -7   9   9        6.94       -8.68     24.91 o 
  -6   9   9       30.78       19.72     24.88 o 
  -5   9   9       81.27       60.34     14.76 o 
  -4   9   9       10.34       35.53     23.42 o 
  -3   9   9        8.15       -2.37     15.36 o 
  -2   9   9       11.03       10.05     13.98 o 
  -1   9   9        4.53        2.83     10.37 o 
   0   9   9        0.07       27.62     20.49 o 
   1   9   9        2.40       13.41     19.86 o 
   2   9   9        0.01        9.95     15.37 o 
   3   9   9        3.26       21.61     13.37 o 
   4   9   9        0.00       26.78     15.12 o 
   5   9   9        1.51        9.20     17.88 o 
   6   9   9        1.85       -3.70     14.65 o 
   7   9   9        4.00       -3.03     15.13 o 
   8   9   9        1.18        0.88     14.84 o 
 -10  10   9       12.69       51.90     19.87 o 
  -9  10   9        4.34       20.59     19.17 o 
  -8  10   9        0.48       20.76     19.15 o 
  -7  10   9        0.47       -7.44     12.47 o 
  -6  10   9        9.04       17.31     15.58 o 
  -5  10   9        7.52       18.43     19.28 o 
  -4  10   9        0.16        7.12     21.75 o 
  -3  10   9        0.00       16.98     15.80 o 
  -2  10   9        1.08        5.15     14.06 o 
  -1  10   9        2.76       10.35     18.74 o 
   0  10   9        6.33        8.60     17.98 o 
   1  10   9        4.07       34.36     13.53 o 
   2  10   9        0.19        2.12     15.15 o 
   3  10   9        0.02       13.24      8.77 o 
   4  10   9        0.87        7.32     10.87 o 
   5  10   9        0.45       28.57     14.98 o 
   6  10   9        1.49       18.13     18.49 o 
  -8  11   9        0.04       17.43     22.22 o 
  -7  11   9        2.83      -34.13     22.75 o 
  -6  11   9        3.81       30.13     18.34 o 
  -5  11   9       10.74        0.00     22.48 o 
  -4  11   9       31.50       59.83     41.39 o 
  -3  11   9        5.32      -31.27     29.91 o 
  -2  11   9        5.89        0.10     33.87 o 
  -1  11   9        5.68        4.77     17.10 o 
   0  11   9        0.38       17.02     14.66 o 
   1  11   9        0.57       12.06     14.96 o 
   2  11   9        5.71       33.48     17.63 o 
   3  11   9        4.35       23.19     12.95 o 
   4  11   9        2.59       45.69     18.36 o 
  -3  12   9        3.17        9.26     20.63 o 
  -2  12   9        1.73       -0.12     28.21 o 
  -1  12   9        0.45        8.69     19.23 o 
 -16   0  10        5.55        3.18     24.21 o 
 -15   0  10        3.05       82.64     30.07 o 
 -14   0  10       40.90       31.33     48.01 o 
 -13   0  10       26.89       32.41     44.18 o 
 -12   0  10        1.01      -15.63     24.55 o 
 -11   0  10       22.01      -10.53     31.93 o 
 -10   0  10      180.53      164.70     43.45 o 
  -9   0  10      273.84      231.10     64.02 o 
  -8   0  10       69.57       80.77     40.71 o 
  -7   0  10       19.83       36.40     27.62 o 
  -6   0  10       29.60       42.80     17.95 o 
  -5   0  10        2.52       21.40     23.24 o 
  -4   0  10       87.61       30.65     18.29 o 
  -3   0  10        0.81        9.68     61.00 o 
  -2   0  10        4.39      -10.19     25.22 o 
  -1   0  10       80.71      119.95     63.64 o 
   0   0  10      268.70      185.05     32.35 o 
   1   0  10      563.03      436.56     66.98 o 
   2   0  10       61.16       50.44     21.53 o 
   3   0  10        6.54       53.14     21.17 o 
   4   0  10       51.86       22.74     17.88 o 
   5   0  10        0.11       -8.38     29.89 o 
   6   0  10       51.65       77.56     32.50 o 
   7   0  10       11.08       -4.20     21.70 o 
   8   0  10       26.24       19.37     19.15 o 
   9   0  10        1.32       21.21     20.14 o 
  10   0  10       17.45       26.11     16.91 o 
  11   0  10       12.38       -0.79     16.07 o 
  12   0  10        0.34       -0.55     13.35 o 
 -16   1  10        3.76      -15.54     19.10 o 
 -15   1  10        0.63       12.67     15.43 o 
 -14   1  10        4.12       60.73     25.04 o 
 -13   1  10        5.41       79.95     41.37 o 
 -12   1  10       16.60       31.03     20.90 o 
 -11   1  10        9.55        7.93     19.25 o 
 -10   1  10       18.52       11.95     19.12 o 
  -9   1  10       58.58       37.73     21.01 o 
  -8   1  10      142.07      167.83     33.68 o 
  -7   1  10      226.12      227.01     30.21 o 
  -6   1  10       25.11       35.78     19.24 o 
  -5   1  10        1.13       16.12     21.64 o 
  -4   1  10       10.46       17.36     16.93 o 
  -3   1  10       20.27       31.10     16.84 o 
  -2   1  10        0.25       16.20     15.01 o 
  -1   1  10        0.70       60.86     34.20 o 
   0   1  10        1.15       -7.27     17.56 o 
   1   1  10       32.19       37.50     13.12 o 
   2   1  10      121.81      106.36     17.11 o 
   3   1  10      109.19      114.76     21.15 o 
   4   1  10       86.76       67.67     16.48 o 
   5   1  10       26.37       66.95     22.41 o 
   6   1  10        8.82        5.49     16.51 o 
   7   1  10       33.59       47.15     19.95 o 
   8   1  10        2.70        2.39     13.36 o 
   9   1  10        5.81       29.79     20.48 o 
  10   1  10        5.16       23.78     13.94 o 
  11   1  10        0.43        2.94      9.62 o 
  12   1  10        0.16        2.88     13.32 o 
 -16   2  10        0.00       30.78     21.99 o 
 -15   2  10        1.40      -11.43     17.37 o 
 -14   2  10        0.72       34.46     18.53 o 
 -13   2  10        0.54        4.11     22.43 o 
 -12   2  10       21.59       23.93     16.20 o 
 -11   2  10       20.50       16.12     19.87 o 
 -10   2  10       29.67       36.72     18.88 o 
  -9   2  10       62.63       32.59     22.44 o 
  -8   2  10       60.51       97.05     19.42 o 
  -7   2  10        0.81       35.85     24.41 o 
  -6   2  10        3.41       27.45     21.14 o 
  -5   2  10        2.02      -19.93     26.17 o 
  -4   2  10        7.80      -13.78     28.97 o 
  -3   2  10       44.44       57.64     21.61 o 
  -2   2  10        4.73       21.27     23.96 o 
  -1   2  10        3.20        4.41     17.05 o 
   0   2  10        0.03       52.01     14.99 o 
   1   2  10       10.79       20.85     13.26 o 
   2   2  10       21.41       42.95     18.44 o 
   3   2  10       88.92       96.82     19.68 o 
   4   2  10        0.35       13.20     15.74 o 
   5   2  10        0.02       -0.57     17.07 o 
   6   2  10       95.81       93.77     13.71 o 
   7   2  10        4.02        8.11     18.03 o 
   8   2  10        6.70       13.52     15.93 o 
   9   2  10       12.02       17.29     16.34 o 
  10   2  10        0.04       15.39     15.23 o 
  11   2  10        3.92        7.41     13.91 o 
 -15   3  10        2.14        5.78     16.65 o 
 -14   3  10        0.21       22.12     15.56 o 
 -13   3  10        0.30       18.36     25.92 o 
 -12   3  10        5.17       20.73     14.33 o 
 -11   3  10        0.63       10.69     16.46 o 
 -10   3  10        2.89       30.87     17.16 o 
  -9   3  10       51.78       79.18     28.69 o 
  -8   3  10       93.55       75.03     30.91 o 
  -7   3  10        0.43       43.12     21.69 o 
  -6   3  10       55.34       64.81     20.01 o 
  -5   3  10       10.02        6.23     26.76 o 
  -4   3  10       21.92       18.32     20.74 o 
  -3   3  10        3.86       10.35     27.53 o 
  -2   3  10       11.42       -4.77     17.04 o 
  -1   3  10        6.99       39.18     37.22 o 
   0   3  10        8.26       10.60     13.86 o 
   1   3  10       10.48       25.32     17.78 o 
   2   3  10       13.62       40.60     20.22 o 
   3   3  10        1.50       19.90     20.33 o 
   4   3  10        0.25        3.99     20.93 o 
   5   3  10       38.88       33.41     16.03 o 
   6   3  10        9.51       22.61     22.96 o 
   7   3  10        0.99       -5.01     18.27 o 
   8   3  10       13.09       20.02     15.45 o 
   9   3  10       13.22       16.22     15.50 o 
  10   3  10        7.21       21.50     10.32 o 
  11   3  10        3.19       11.59     12.05 o 
 -15   4  10        0.58      -16.10     10.73 o 
 -14   4  10        4.36       -3.90      9.28 o 
 -13   4  10        0.08       12.62     13.33 o 
 -12   4  10        9.40       20.19     26.50 o 
 -11   4  10        6.55       14.21     14.87 o 
 -10   4  10        0.07        3.38     15.64 o 
  -9   4  10        9.49       18.78     15.73 o 
  -8   4  10        1.28       15.11     15.77 o 
  -7   4  10       10.70       32.60     17.73 o 
  -6   4  10        6.32       22.97     24.04 o 
  -5   4  10       50.74       56.68     21.07 o 
  -4   4  10        9.19       34.16     17.69 o 
  -3   4  10        5.36       20.90      7.93 o 
  -2   4  10        8.90       42.25     17.67 o 
  -1   4  10        9.30       30.01     36.66 o 
   0   4  10        4.02       66.91     24.85 o 
   1   4  10        4.39       22.98     14.30 o 
   2   4  10       26.42       38.15     17.24 o 
   3   4  10        0.46       10.29     19.79 o 
   4   4  10        3.27        3.26     15.86 o 
   5   4  10        0.88      -12.91     15.74 o 
   6   4  10        9.62       41.53     17.77 o 
   7   4  10       28.51       26.65     15.57 o 
   8   4  10        8.10       28.66     12.41 o 
   9   4  10        5.74      -10.53     14.99 o 
  10   4  10        0.67       32.34     15.23 o 
  11   4  10        1.47       -5.26     13.40 o 
 -14   5  10        0.03      -11.80     10.05 o 
 -13   5  10       10.45        8.26     15.39 o 
 -12   5  10        9.30       24.92     15.83 o 
 -11   5  10       13.61       41.78     18.63 o 
 -10   5  10       56.94       94.81     17.85 o 
  -9   5  10       20.23       56.65     25.13 o 
  -8   5  10        0.07       31.31     21.84 o 
  -7   5  10       25.79       50.26     26.34 o 
  -6   5  10      112.38      180.40     24.77 o 
  -5   5  10        3.60       16.74     17.08 o 
  -4   5  10       19.38       33.14     23.47 o 
  -3   5  10        1.92       19.92     31.05 o 
  -2   5  10        0.15        2.71     23.81 o 
  -1   5  10        3.22       27.28     18.91 o 
   0   5  10        0.00       -2.91     14.81 o 
   1   5  10       30.92       50.68     16.23 o 
   2   5  10        0.94        6.38     14.98 o 
   3   5  10       74.81       93.34     23.38 o 
   4   5  10       39.38       46.89     15.05 o 
   5   5  10       50.43       63.65     15.20 o 
   6   5  10       69.82       56.22     15.60 o 
   7   5  10        8.00       23.09     14.38 o 
   8   5  10        0.11      -23.77     15.85 o 
   9   5  10        6.49       25.49     13.17 o 
  10   5  10        5.13       -6.83     11.80 o 
 -14   6  10        2.78       14.93     13.21 o 
 -13   6  10        4.96       31.59     11.09 o 
 -12   6  10       15.83       49.89     17.09 o 
 -11   6  10       14.23       24.90     13.23 o 
 -10   6  10        1.17       52.96     35.27 o 
  -9   6  10        0.20       21.25     28.06 o 
  -8   6  10        5.55       43.93     20.72 o 
  -7   6  10        0.67       39.51     30.58 o 
  -6   6  10       52.74       74.80     30.67 o 
  -5   6  10       39.87       45.11     25.20 o 
  -4   6  10        1.73       11.75     30.47 o 
  -3   6  10       13.16       13.11     18.32 o 
  -2   6  10       22.53       18.66     17.04 o 
  -1   6  10       24.88        4.83     16.24 o 
   0   6  10       48.81       34.01     15.71 o 
   1   6  10        1.05        9.43     13.75 o 
   2   6  10        4.81       21.35     17.57 o 
   3   6  10       12.40       37.84     19.33 o 
   4   6  10        0.26      -10.93     13.01 o 
   5   6  10       13.57       15.83     14.63 o 
   6   6  10       39.21       44.41     17.07 o 
   7   6  10       41.77       47.46     19.52 o 
   8   6  10        6.83        4.86     13.89 o 
   9   6  10        2.04       -1.52     13.93 o 
 -13   7  10        5.19       28.47     13.58 o 
 -12   7  10        0.39       23.85     13.57 o 
 -11   7  10        5.21       -4.33     14.96 o 
 -10   7  10        3.01       -9.68     20.09 o 
  -9   7  10        2.31      -12.57     20.67 o 
  -8   7  10       12.83       33.29     20.38 o 
  -7   7  10       37.64       48.17     18.22 o 
  -6   7  10       18.05        9.22     19.03 o 
  -5   7  10       23.05       54.84     16.29 o 
  -4   7  10       33.54       14.67     17.58 o 
  -3   7  10        0.30        6.05     18.53 o 
  -2   7  10        8.98       33.78     23.91 o 
  -1   7  10       16.37       27.28     17.14 o 
   0   7  10        3.21       10.70     16.35 o 
   1   7  10       26.10       31.58     17.63 o 
   2   7  10       47.20       62.94     15.63 o 
   3   7  10        2.02        9.80     16.33 o 
   4   7  10       10.00       31.21     18.36 o 
   5   7  10        6.55        9.62     16.79 o 
   6   7  10        7.01       -1.98     13.87 o 
   7   7  10        2.62       13.22     13.31 o 
   8   7  10        0.84        9.13     13.50 o 
 -11   8  10        0.05      -22.25     14.83 o 
 -10   8  10        1.51       49.08     18.86 o 
  -9   8  10        0.02       -8.82     18.46 o 
  -8   8  10        0.55      -19.40     16.95 o 
  -7   8  10        6.57       24.84     20.21 o 
  -6   8  10        0.75       19.77     21.25 o 
  -5   8  10        6.48       10.59     16.17 o 
  -4   8  10       33.67       19.60     23.33 o 
  -3   8  10        0.67        2.15     19.49 o 
  -2   8  10        4.82       37.28     32.91 o 
  -1   8  10        1.13       -1.56     14.54 o 
   0   8  10        4.73        0.46     14.46 o 
   1   8  10        7.54       25.13     14.24 o 
   2   8  10        1.13       33.14     19.21 o 
   3   8  10        1.45       19.44     12.87 o 
   4   8  10        5.13       23.12     11.97 o 
   5   8  10        2.71       17.62     11.94 o 
   6   8  10        0.16       13.74     15.68 o 
   7   8  10        0.30        2.71     16.79 o 
 -10   9  10        0.01       18.99     12.44 o 
  -9   9  10        4.29        4.92      8.41 o 
  -8   9  10        5.96        9.95     20.66 o 
  -7   9  10        2.06       34.90     36.75 o 
  -6   9  10        8.74       16.54     16.63 o 
  -5   9  10        0.00      -16.73     15.30 o 
  -4   9  10        3.07       -1.91     15.47 o 
  -3   9  10        5.40      -15.17     32.98 o 
  -2   9  10        2.24       -0.46     19.09 o 
  -1   9  10       10.53       11.37     13.02 o 
   0   9  10        5.50        3.61     17.48 o 
   1   9  10        0.31       22.83     16.52 o 
   2   9  10        0.10       29.71     19.71 o 
   3   9  10        0.12       10.33     10.66 o 
   4   9  10        0.32       23.81     16.80 o 
   5   9  10        0.40       15.76     25.57 o 
  -7  10  10       29.40        5.57     19.16 o 
  -6  10  10        0.29       -1.40     17.44 o 
  -5  10  10       13.25       67.07     22.99 o 
  -4  10  10        1.91       27.18     29.61 o 
  -3  10  10        3.36       -4.47     34.95 o 
  -2  10  10        2.13      -32.35     30.01 o 
  -1  10  10        1.13        4.39     13.52 o 
   0  10  10        2.91       24.83     14.74 o 
   1  10  10        5.38        6.21     14.43 o 
   2  10  10       21.33       54.65     17.79 o 
   3  10  10        4.89        5.05     12.73 o 
 -14   1  11        2.98       22.43     14.87 o 
 -13   1  11        2.81       54.57     17.92 o 
 -12   1  11       10.01       24.92     21.17 o 
 -11   1  11        0.36       35.20     18.11 o 
 -10   1  11        3.57        4.70     22.64 o 
  -9   1  11        7.41       27.06     14.99 o 
  -8   1  11        0.09       -0.38     14.56 o 
  -7   1  11        2.56       16.03     13.48 o 
  -6   1  11        4.30        9.90     19.05 o 
  -5   1  11        0.16       13.42     17.04 o 
  -4   1  11        4.09        3.02     17.44 o 
  -3   1  11        3.07       15.07     15.22 o 
  -2   1  11       28.74       28.73     37.56 o 
  -1   1  11       13.87        2.00     15.96 o 
   0   1  11       13.33       36.48     13.44 o 
   1   1  11        0.13       -2.32     16.35 o 
   2   1  11       56.28       14.65     12.83 o 
   3   1  11       28.76       47.58     17.63 o 
   4   1  11        2.25       26.89     18.09 o 
   5   1  11        1.61       30.38     17.25 o 
   6   1  11       19.10        7.09     14.06 o 
   7   1  11        0.00       11.76     13.54 o 
   8   1  11        4.14       21.33     17.15 o 
   9   1  11        5.37       14.16     10.76 o 
 -14   2  11        0.96       15.90     13.63 o 
 -13   2  11        0.41       19.87     17.10 o 
 -12   2  11        6.10       21.02     25.20 o 
 -11   2  11       40.41        2.83     21.83 o 
 -10   2  11       21.58        8.51     10.35 o 
  -9   2  11        1.55       13.29     22.63 o 
  -8   2  11       19.52       47.14     26.12 o 
  -7   2  11        4.80       27.59     25.21 o 
  -6   2  11       10.41        9.29     15.91 o 
  -5   2  11       17.69       31.18     31.99 o 
  -4   2  11       29.66       24.64     28.76 o 
  -3   2  11       13.33       25.49     25.19 o 
  -2   2  11       25.95        5.29     18.96 o 
  -1   2  11        0.71        7.95     13.95 o 
   0   2  11       28.81       22.30     17.78 o 
   1   2  11       33.15       42.94     13.99 o 
   2   2  11        0.09       23.67     14.59 o 
   3   2  11        4.00       34.01     15.49 o 
   4   2  11        1.53       36.73     16.31 o 
   5   2  11        4.90        5.37     23.09 o 
   6   2  11        2.12        9.72     15.34 o 
   7   2  11        5.89       28.54     12.92 o 
   8   2  11        0.03        0.62     11.24 o 
   9   2  11        1.17       30.46     15.79 o 
 -14   3  11        1.72       -8.72     21.02 o 
 -13   3  11        0.14       -2.66     17.46 o 
 -12   3  11        3.75       42.12     30.97 o 
 -11   3  11        0.72       23.48     12.55 o 
 -10   3  11        0.49        7.26     22.19 o 
  -9   3  11        8.95       21.64     28.53 o 
  -8   3  11        0.78        7.07     15.21 o 
  -7   3  11        0.60        0.72     15.20 o 
  -6   3  11       11.20       29.78     13.54 o 
  -5   3  11       16.53       11.12     22.33 o 
  -4   3  11        4.51       -4.96     14.40 o 
  -3   3  11        0.01       10.29     20.65 o 
  -2   3  11        0.26       -9.20     21.26 o 
  -1   3  11        3.73      -13.89     14.87 o 
   0   3  11        0.26       18.97     21.26 o 
   1   3  11        1.31       17.32     14.34 o 
   2   3  11        2.14       30.78     12.21 o 
   3   3  11        0.58       29.88     24.49 o 
   4   3  11        0.99      -10.32     14.63 o 
   5   3  11        1.26      -13.84     18.93 o 
   6   3  11       24.55        8.58      9.73 o 
   7   3  11        3.41       -5.81     13.40 o 
   8   3  11        2.08      -11.54     14.22 o 
   9   3  11        3.33        5.38     12.34 o 
 -13   4  11       14.50       18.51     20.04 o 
 -12   4  11        4.51        3.82     16.93 o 
 -11   4  11        3.89       17.21     13.28 o 
 -10   4  11        0.17       16.91     19.01 o 
  -9   4  11        0.90       24.70     17.87 o 
  -8   4  11        0.70       16.55     14.87 o 
  -7   4  11        9.16       20.89     14.65 o 
  -6   4  11        9.76       -3.32     16.43 o 
  -5   4  11        1.49       50.85     19.78 o 
  -4   4  11        6.98       13.55     16.83 o 
  -3   4  11       24.78       11.94     14.82 o 
  -2   4  11        0.36       -0.65     16.39 o 
  -1   4  11        0.04       13.76     12.27 o 
   0   4  11        1.13       26.12     18.26 o 
   1   4  11        0.12       17.74     15.38 o 
   2   4  11        3.19        6.78      8.84 o 
   3   4  11        0.03        8.25     15.60 o 
   4   4  11        0.02       24.34     12.13 o 
   5   4  11       17.99       21.23     14.65 o 
   6   4  11        0.44       28.00     17.55 o 
   7   4  11        0.08       -4.01     14.26 o 
   8   4  11        0.61       11.30     10.27 o 
 -12   5  11        1.73       17.85     15.20 o 
 -11   5  11        8.64      -15.72     12.51 o 
 -10   5  11        2.42       25.40     17.15 o 
  -9   5  11        0.12       13.45     17.73 o 
  -8   5  11       23.66        9.74     23.66 o 
  -7   5  11       23.80       40.11     24.40 o 
  -6   5  11        1.99       -1.45     16.60 o 
  -5   5  11       16.65       28.87     16.58 o 
  -4   5  11        0.96       46.41     24.95 o 
  -3   5  11       23.55       19.14     21.60 o 
  -2   5  11        0.97       25.77     22.66 o 
  -1   5  11       58.97       36.74     14.44 o 
   0   5  11        2.21       12.00     16.06 o 
   1   5  11       63.06       63.67     17.04 o 
   2   5  11       12.82       34.55     17.62 o 
   3   5  11        0.00      -12.59     14.86 o 
   4   5  11        0.61       -5.90     15.05 o 
   5   5  11        1.94       10.90     16.92 o 
   6   5  11        4.68       43.65     23.01 o 
   7   5  11        0.02       15.98     14.90 o 
   8   5  11        2.53       24.85     13.48 o 
 -11   6  11        3.68       33.41     17.47 o 
 -10   6  11        0.00        6.56     13.42 o 
  -9   6  11        0.91       45.17     31.49 o 
  -8   6  11        0.21       31.40     20.25 o 
  -7   6  11        0.11       43.11     27.83 o 
  -6   6  11        0.06       22.35     17.27 o 
  -5   6  11        6.22       10.43     25.15 o 
  -4   6  11        6.15       -3.24     21.17 o 
  -3   6  11        0.75       23.71     23.53 o 
  -2   6  11        3.11       14.63     30.37 o 
  -1   6  11        5.90       16.36     22.76 o 
   0   6  11        0.21       14.31     12.78 o 
   1   6  11        0.73        5.68     12.27 o 
   2   6  11       29.56       20.77     17.57 o 
   3   6  11       22.31       36.23     14.70 o 
   4   6  11        0.71       -2.69     13.21 o 
   5   6  11        4.85       22.25     13.23 o 
   6   6  11        8.99       10.27     12.06 o 
   7   6  11       10.57      -12.19     12.05 o 
 -10   7  11        4.52        9.13     13.19 o 
  -9   7  11        9.95       -2.51     15.17 o 
  -8   7  11        6.58       15.11     21.48 o 
  -7   7  11        7.37       27.12     17.79 o 
  -6   7  11        7.36       33.69     36.44 o 
  -5   7  11        5.26       14.91     19.60 o 
  -4   7  11        0.33        4.35     32.99 o 
  -3   7  11        0.00      -48.35     33.34 o 
  -2   7  11        3.26        1.90     21.78 o 
  -1   7  11        8.70       -4.92     16.82 o 
   0   7  11        1.65       14.10      8.78 o 
   1   7  11        2.47        0.81     11.27 o 
   2   7  11        2.08       -4.95     14.20 o 
   3   7  11        2.02        8.83     12.57 o 
   4   7  11        0.06       22.98     13.51 o 
   5   7  11       12.14       29.50     14.76 o 
  -8   8  11        6.08       18.68     20.81 o 
  -7   8  11       22.45       35.31     14.30 o 
  -6   8  11        7.47       -3.20     18.82 o 
  -5   8  11        1.82       21.55     22.22 o 
  -4   8  11        0.08       -1.15     13.80 o 
  -3   8  11        3.07       12.27     29.38 o 
  -2   8  11        0.44       50.93     26.11 o 
  -1   8  11        0.05       47.42     19.07 o 
   0   8  11        0.56       35.77     15.14 o 
   1   8  11       16.51       23.29     18.66 o 
   2   8  11       12.98       25.77     14.30 o 
   3   8  11        4.21       -1.32     12.27 o 
   4   8  11        2.79        3.43     11.24 o 
  -6   9  11        0.01        9.79     26.85 o 
  -5   9  11        4.01       33.72     13.49 o 
  -4   9  11        0.41        1.07     15.82 o 
  -3   9  11        0.53       10.85     23.37 o 
  -2   9  11        2.80       35.42     16.15 o 
  -1   9  11        3.13      -15.36     12.41 o 
   0   9  11        7.57        2.68     26.32 o 
   1   9  11       22.67       14.47     15.53 o 
 -12   0  12        0.04       55.91     21.23 o 
 -11   0  12       12.60        0.19     17.34 o 
 -10   0  12        3.16       27.35     21.50 o 
  -9   0  12        3.54       25.17     40.42 o 
  -8   0  12       13.60       -1.59     38.81 o 
  -7   0  12       53.44       24.31     31.06 o 
  -6   0  12        0.75       47.64     33.35 o 
  -5   0  12       10.40        3.30     13.42 o 
  -4   0  12        6.58      -35.58     23.72 o 
  -3   0  12        0.78       38.81     21.45 o 
  -2   0  12        3.23       29.28     19.32 o 
  -1   0  12        6.75       23.30     26.58 o 
   0   0  12       56.10      103.45     27.01 o 
   1   0  12       42.94       -8.45     20.70 o 
   2   0  12       25.22       18.99     20.51 o 
   3   0  12        1.36       10.72     12.30 o 
   4   0  12        1.12        6.00     14.86 o 
   5   0  12        4.82        3.09     14.59 o 
   6   0  12        2.05      -22.15     17.45 o 
   7   0  12        6.14        3.02     16.15 o 
 -12   1  12        0.00       18.36     20.94 o 
 -11   1  12        5.91       10.06     15.12 o 
 -10   1  12       18.33       10.36     17.96 o 
  -9   1  12        0.16       30.51     20.10 o 
  -8   1  12        5.87       45.97     15.49 o 
  -7   1  12       25.87       58.15     21.09 o 
  -6   1  12       45.67       21.09     20.92 o 
  -5   1  12        8.95       35.67     11.79 o 
  -4   1  12        0.93        7.91     12.17 o 
  -3   1  12        4.36       17.81     16.11 o 
  -2   1  12       29.54       30.01     21.98 o 
  -1   1  12       34.79       10.07     17.00 o 
   0   1  12        3.81       10.95     21.91 o 
   1   1  12        0.27       18.04     10.83 o 
   2   1  12        0.21       24.86     12.53 o 
   3   1  12        1.17       45.17     18.55 o 
   4   1  12        6.83        7.74     12.72 o 
   5   1  12        0.02       26.52     17.24 o 
   6   1  12       11.89       12.96     10.89 o 
   7   1  12        6.43        1.36     11.00 o 
 -11   2  12        0.98       -7.52     16.98 o 
 -10   2  12        6.94       61.43     19.22 o 
  -9   2  12        0.44       32.53     19.24 o 
  -8   2  12       32.55       46.43     19.38 o 
  -7   2  12       36.36       31.30     13.05 o 
  -6   2  12        0.94       29.00     20.07 o 
  -5   2  12        1.46        4.38     16.18 o 
  -4   2  12        0.00       31.41     32.54 o 
  -3   2  12        9.11        1.68     13.14 o 
  -2   2  12       18.95       12.84     15.53 o 
  -1   2  12       16.28       28.03     16.90 o 
   0   2  12        7.99       10.08     15.47 o 
   1   2  12        7.30       17.78     11.91 o 
   2   2  12       12.73        5.79     13.21 o 
   3   2  12        6.26        8.62     14.82 o 
   4   2  12        2.04       21.10     11.10 o 
   5   2  12        1.52       -0.50     12.62 o 
   6   2  12        2.80        8.88     10.57 o 
 -11   3  12       26.48       35.95     15.68 o 
 -10   3  12        1.57       -8.35     18.04 o 
  -9   3  12        6.74       26.67     15.59 o 
  -8   3  12        9.98       -2.19     10.61 o 
  -7   3  12        0.15       38.37     22.10 o 
  -6   3  12        0.10       16.15     16.83 o 
  -5   3  12        0.19       33.15     21.31 o 
  -4   3  12       14.82       33.85     23.20 o 
  -3   3  12        8.13       11.35     20.24 o 
  -2   3  12        0.04       22.23     13.43 o 
  -1   3  12        2.56        6.56     11.06 o 
   0   3  12        0.01       22.68     13.89 o 
   1   3  12        0.31       -2.56     11.22 o 
   2   3  12        2.31       -9.44     13.48 o 
   3   3  12        0.54       14.40     14.64 o 
   4   3  12        8.08       38.46     20.38 o 
   5   3  12        6.44        2.44     10.75 o 
   6   3  12        0.53       20.68     15.70 o 
 -10   4  12        8.58       50.10     21.87 o 
  -9   4  12        1.40       -0.81     17.74 o 
  -8   4  12        6.61       14.27     20.19 o 
  -7   4  12        9.02        2.00     22.35 o 
  -6   4  12        6.37       13.76     21.91 o 
  -5   4  12       12.50       29.70     19.54 o 
  -4   4  12        2.34       28.53     27.00 o 
  -3   4  12        0.84       25.01     29.40 o 
  -2   4  12       12.23       10.08     13.81 o 
  -1   4  12        2.35       20.43     18.16 o 
   0   4  12        0.37       -9.28     11.26 o 
   1   4  12        2.90        0.03     11.18 o 
   2   4  12        5.22       -4.40     12.01 o 
   3   4  12       32.08       19.48      9.89 o 
   4   4  12       41.07        0.71     10.45 o 
   5   4  12        0.14      -15.65     14.87 o 
  -9   5  12        0.15       14.66     16.24 o 
  -8   5  12        0.39       -5.57     16.25 o 
  -7   5  12        0.42        7.73     12.77 o 
  -6   5  12        3.37       10.21     20.15 o 
  -5   5  12        0.07        0.19     19.29 o 
  -4   5  12        2.66       79.73     24.13 o 
  -3   5  12       14.33      -11.16     21.28 o 
  -2   5  12        2.35       19.78     16.49 o 
  -1   5  12        0.12       26.64     28.12 o 
   0   5  12        0.32       -8.74     11.59 o 
   1   5  12        1.46      -16.85     11.23 o 
   2   5  12        0.01        7.72     10.76 o 
   3   5  12        0.58      -11.99     11.09 o 
   4   5  12        4.54        1.52     11.75 o 
  -8   6  12        3.46        3.40     10.68 o 
  -7   6  12        1.23       22.74     12.47 o 
  -6   6  12        0.08        6.23     16.08 o 
  -5   6  12        0.82       23.16     13.35 o 
  -4   6  12        4.59       -4.04     26.36 o 
  -3   6  12        2.64       49.65     31.20 o 
  -2   6  12        0.07       -6.48     26.72 o 
  -1   6  12        1.63       -4.06     14.35 o 
   0   6  12       28.54       55.47     18.82 o 
   1   6  12       32.51       38.48     11.92 o 
   2   6  12        8.27       15.15      9.52 o 
   3   6  12        9.51       22.23      9.75 o 
  -6   7  12        0.15        4.79     13.48 o 
  -5   7  12        1.67       13.93     12.73 o 
  -4   7  12        0.00       19.44     15.37 o 
  -3   7  12        3.26       33.96     22.12 o 
  -2   7  12        0.06       -5.83     17.71 o 
  -1   7  12        3.43       13.41     18.60 o 
   0   7  12        9.43       -4.33     15.14 o 
  -8   1  13        2.88       17.96     21.07 o 
  -7   1  13       11.54       10.40     19.76 o 
  -6   1  13       12.09       10.02     17.19 o 
  -5   1  13        1.92       38.49     39.74 o 
  -4   1  13        2.47       22.09     19.88 o 
  -3   1  13        7.58       22.02     25.56 o 
  -2   1  13        1.17       23.21     15.77 o 
  -1   1  13        1.55       18.69     10.46 o 
   0   1  13        2.21        0.97     11.59 o 
   1   1  13        3.98       10.85     11.60 o 
   2   1  13        1.31        2.50      8.68 o 
   3   1  13        0.05        4.02     10.30 o 
  -8   2  13       24.13       34.80     18.16 o 
  -7   2  13        5.74       11.92     23.34 o 
  -6   2  13        0.21        8.75     18.32 o 
  -5   2  13        5.85       55.69     20.05 o 
  -4   2  13       11.79       22.78     23.56 o 
  -3   2  13        0.92        5.69     17.08 o 
  -2   2  13        1.88        1.61     12.70 o 
  -1   2  13        0.01       16.62     15.53 o 
   0   2  13        0.07        6.47     10.27 o 
   1   2  13       10.19       14.40     12.48 o 
   2   2  13        8.09      -10.31      8.62 o 
  -7   3  13       38.89       28.09     16.02 o 
  -6   3  13       39.47       21.44      8.02 o 
  -5   3  13        6.42       -2.41     12.16 o 
  -4   3  13        0.06       -4.57     21.00 o 
  -3   3  13        0.83       -8.24     20.93 o 
  -2   3  13        2.44      -17.20     14.83 o 
  -1   3  13        1.06       18.54     13.41 o 
   0   3  13       16.86       22.93     12.23 o 
   1   3  13        8.62        6.13     19.77 o 
  -5   4  13        0.85       12.72     15.34 o 
  -4   4  13        1.53       69.38     31.03 o 
  -3   4  13        0.35       24.51     16.40 o 
  -2   4  13        3.69      -36.17     31.03 o 
  -1   4  13        5.47       11.74     13.86 o 
   0   4  13        0.84       31.11     20.75 o 
                                                 
